# Supplementary material for: 2,2′,2′′-(Nitrilo­trimethyl­ene)tris­(1H-benzimidazol-3-ium) trinitrate
Source: Acta Crystallogr Sect E Struct Rep Online. 2011 Feb 12;67(Pt 3):o625–6. doi: 10.1107/S160053681100393X (PMC3052027; doi:10.1107/S160053681100393X)
Supplement: Supplementary file 1 [file e-67-0o625-sup1.cif]

##############################################################################
###                                                                        ###
###        Electronic paper (Acta Crystallographica Section E)             ###
###                                                                        ###
##############################################################################
#                                                                            #
# This CIF contains the data in a paper accepted for publication in Acta     #
# Crystallographica Section E. It conforms to the requirements of Notes      #
# for Authors for Section E, and has been peer reviewed under the auspices   #
# of the IUCr Commission on Journals.                                        #
#                                                                            #
# Full details of the Crystallographic Information File format               #
# are given in the paper "The Crystallographic Information File (CIF):       #
# a New Standard Archive File for Crystallography" by S. R. Hall, F. H.      #
# Allen and I. D. Brown [Acta Cryst. (1991), A47, 655-685].                  #
#                                                                            #
# The current version of the core CIF dictionary is obtainable from          #
# ftp://ftp.iucr.org/pub/cif_core.dic. The current version number is 2.4.    #
#                                                                            #
# Software is freely available for graphical display of the structure(s) in  #
# this CIF.  For information consult the CIF home page http://www.iucr.org/  #
# cif/home.html                                                              #
#                                                                            #
# This file may be used for bona fide research purposes within the           #
# scientific community so long as proper attribution is given to the journal # 
# article from which it was obtained.                                        #
#                                                                            #
##############################################################################
                                             
data_global
_audit_creation_method     'form.cif (version 2.0)'
_journal_data_validation_number     ?
_journal_date_recd_electronic     2011-01-22
_journal_date_accepted     2011-01-31
_journal_name_full     'Acta Crystallographica, Section E'
_journal_year     2011
_journal_volume     67
_journal_issue      3
_journal_page_first     o625
_journal_page_last     o626
_journal_paper_category     QO
_journal_coeditor_code     CV5044
_publ_contact_author_name     'Prof. Yi Cui'
_publ_contact_author_address
;     School of Mechanical Engineering,
      Qingdao Technological University,
      Qingdao 266033,
      People's Republic of China
;
_publ_contact_author_email     'yicui163@163.com'
_publ_contact_author_fax     '86 0532 84022924'
_publ_contact_author_phone     '86 0532 84022924'
_publ_section_title
;
2,2',2''-(Nitrilotrimethylene)tris(1<i>H</i>-benzimidazol-3-ium) trinitrate
;
loop_
    _publ_author_name
    _publ_author_footnote
    _publ_author_address
    'Yi Cui' ?
;
School of Mechanical Engineering,
Qingdao Technological University,
Qingdao 266033,
People's Republic of China
;
data_I
_audit_creation_method     SHELXL-97
_chemical_name_systematic
;
2,2',2''-(Nitrilotrimethylene)tris(1<i>H</i>-benzimidazol-3-ium) trinitrate
;
_chemical_name_common     ?
_chemical_formula_moiety     'C24 H24 N7 3+, 3(N O3 -)'
_chemical_formula_sum     'C24 H24 N10 O9'
_chemical_formula_iupac     'C24 H24 N7 3+, 3N O3 -'
_chemical_formula_weight     596.53
_chemical_melting_point     ?
_symmetry_cell_setting     triclinic
_symmetry_space_group_name_H-M     'P -1'
_symmetry_space_group_name_Hall     '-P 1'
loop_
    _symmetry_equiv_pos_as_xyz
    'x, y, z'
    '-x, -y, -z'
_cell_length_a     8.9493(3)
_cell_length_b     9.2209(3)
_cell_length_c     15.8027(6)
_cell_angle_alpha     98.4380(10)
_cell_angle_beta     91.9100(10)
_cell_angle_gamma     101.1560(10)
_cell_volume     1263.00(8)
_cell_formula_units_Z     2
_cell_measurement_reflns_used     520
_cell_measurement_theta_min     10
_cell_measurement_theta_max     14
_cell_measurement_temperature     153(2)
_exptl_crystal_description     block
_exptl_crystal_colour     colorless
_exptl_crystal_size_max     0.10
_exptl_crystal_size_mid     0.10
_exptl_crystal_size_min     0.10
_exptl_crystal_density_diffrn     1.569
_exptl_crystal_density_meas     ?
_exptl_crystal_density_method     'not measured'
_exptl_crystal_F_000     620
_exptl_absorpt_coefficient_mu     0.123
_exptl_absorpt_correction_type     multi-scan
_exptl_absorpt_process_details     '(SADABS; Sheldrick, 2004)'
_exptl_absorpt_correction_T_min     0.972
_exptl_absorpt_correction_T_max     0.985
_exptl_special_details
;
;
_diffrn_ambient_temperature     153(2)
_diffrn_radiation_type     MoK\a
_diffrn_radiation_wavelength     0.71073
_diffrn_radiation_source     'fine-focus sealed tube'
_diffrn_radiation_monochromator     graphite
_diffrn_measurement_device_type     'Bruker SMART 1K CCD'
_diffrn_measurement_method     'Thin-slice \w'
_diffrn_detector_area_resol_mean     ?
_diffrn_reflns_number     12387
_diffrn_reflns_av_R_equivalents     0.0138
_diffrn_reflns_av_sigmaI/netI     0.0195
_diffrn_reflns_theta_min     3.10
_diffrn_reflns_theta_max     27.48
_diffrn_reflns_theta_full     27.48
_diffrn_measured_fraction_theta_max     0.986
_diffrn_measured_fraction_theta_full     0.986
_diffrn_reflns_limit_h_min     -11
_diffrn_reflns_limit_h_max     11
_diffrn_reflns_limit_k_min     -11
_diffrn_reflns_limit_k_max     11
_diffrn_reflns_limit_l_min     -20
_diffrn_reflns_limit_l_max     20
_diffrn_standards_number     ?
_diffrn_standards_interval_count     ?
_diffrn_standards_interval_time     ?
_diffrn_standards_decay_%     ?
_refine_special_details
;
 Refinement of F^2^ against ALL reflections.  The weighted R-factor wR and
 goodness of fit S are based on F^2^, conventional R-factors R are based
 on F, with F set to zero for negative F^2^. The threshold expression of
 F^2^ > 2sigma(F^2^) is used only for calculating R-factors(gt) etc. and is
 not relevant to the choice of reflections for refinement.  R-factors based
 on F^2^ are statistically about twice as large as those based on F, and R-
 factors based on ALL data will be even larger.
;
_reflns_number_total     5703
_reflns_number_gt     4738
_reflns_threshold_expression     I>2sigma(I)
_refine_ls_structure_factor_coef     Fsqd
_refine_ls_matrix_type     full
_refine_ls_R_factor_all     0.0426
_refine_ls_R_factor_gt     0.0335
_refine_ls_wR_factor_gt     0.0914
_refine_ls_wR_factor_ref     0.1025
_refine_ls_goodness_of_fit_ref     1.091
_refine_ls_restrained_S_all     1.091
_refine_ls_number_reflns     5703
_refine_ls_number_parameters     413
_refine_ls_number_restraints     6
_refine_ls_hydrogen_treatment     mixed
_refine_ls_weighting_scheme     calc
_refine_ls_weighting_details
         'calc w=1/[\s^2^(Fo^2^)+(0.0520P)^2^+0.4262P] where P=(Fo^2^+2Fc^2^)/3'
_atom_sites_solution_hydrogens     geom
_atom_sites_solution_primary     direct
_atom_sites_solution_secondary     difmap
_refine_ls_shift/su_max     0.001
_refine_ls_shift/su_mean     0.000
_refine_diff_density_max     0.357
_refine_diff_density_min     -0.217
_refine_ls_extinction_method     'SHELXTL (Sheldrick, 2008)'
_refine_ls_extinction_coef     0.0084(12)
_refine_ls_extinction_expression
                                  'Fc^*^=kFc[1+0.001xFc^2^\l^3^/sin(2\q)]^-1/4^'
loop_
    _atom_type_symbol
    _atom_type_description
    _atom_type_scat_dispersion_real
    _atom_type_scat_dispersion_imag
    _atom_type_scat_source
    'C' 'C' 0.0033 0.0016
                         'International Tables Vol C Tables 4.2.6.8 and 6.1.1.4'
    'H' 'H' 0.0000 0.0000
                         'International Tables Vol C Tables 4.2.6.8 and 6.1.1.4'
    'N' 'N' 0.0061 0.0033
                         'International Tables Vol C Tables 4.2.6.8 and 6.1.1.4'
    'O' 'O' 0.0106 0.0060
                         'International Tables Vol C Tables 4.2.6.8 and 6.1.1.4'
_computing_data_collection     'SMART (Bruker, 2001)'
_computing_cell_refinement     'SAINT (Bruker, 2001)'
_computing_data_reduction     'SAINT (Bruker, 2001)'
_computing_structure_solution     'SHELXTL (Sheldrick, 2008)'
_computing_structure_refinement     'SHELXTL (Sheldrick, 2008)'
_computing_molecular_graphics     'SHELXTL (Sheldrick, 2008)'
_computing_publication_material
                                  'SHELXTL (Sheldrick, 2008) and local programs'
loop_
    _atom_site_type_symbol
    _atom_site_label
    _atom_site_fract_x
    _atom_site_fract_y
    _atom_site_fract_z
    _atom_site_U_iso_or_equiv
    _atom_site_adp_type
    _atom_site_calc_flag
    _atom_site_refinement_flags
    _atom_site_occupancy
    _atom_site_disorder_assembly
    _atom_site_disorder_group
    O O1 0.09657(13) 0.85873(13) 0.28627(8) 0.0368(3) Uani d . 1 . .
    O O2 0.22174(12) 1.06093(11) 0.36368(7) 0.0297(2) Uani d . 1 . .
    O O3 0.32723(11) 0.86872(11) 0.33719(6) 0.0250(2) Uani d . 1 . .
    O O4 0.80054(11) 0.48938(11) 0.36252(7) 0.0264(2) Uani d . 1 . .
    O O5 0.55693(11) 0.47164(14) 0.36810(8) 0.0370(3) Uani d . 1 . .
    O O6 0.70944(15) 0.65439(13) 0.44643(8) 0.0395(3) Uani d . 1 . .
    N N1 -0.23863(12) 0.23077(12) 0.23824(7) 0.0189(2) Uani d D 1 . .
    N N2 -0.17444(12) 0.05714(13) 0.14645(7) 0.0211(2) Uani d D 1 . .
    N N3 0.09014(12) 0.61176(12) 0.43150(7) 0.0176(2) Uani d D 1 . .
    N N4 0.33476(12) 0.62438(12) 0.44885(7) 0.0174(2) Uani d D 1 . .
    N N5 0.36487(13) 0.63293(12) 0.22864(7) 0.0195(2) Uani d D 1 . .
    N N6 0.31324(13) 0.43181(13) 0.13275(7) 0.0198(2) Uani d D 1 . .
    N N7 0.07227(12) 0.38082(12) 0.28051(7) 0.0170(2) Uani d . 1 . .
    N N8 0.21321(13) 0.93021(13) 0.32878(7) 0.0203(2) Uani d . 1 . .
    N N9 0.68763(13) 0.53995(13) 0.39242(7) 0.0225(2) Uani d . 1 . .
    C C1 -0.37391(15) 0.14343(14) 0.19857(8) 0.0182(3) Uani d . 1 . .
    C C2 -0.52618(15) 0.14841(16) 0.21100(9) 0.0228(3) Uani d . 1 . .
    H H2A -0.5549 0.2226 0.2520 0.027 Uiso calc R 1 . .
    C C3 -0.63329(15) 0.03933(16) 0.16042(9) 0.0237(3) Uani d . 1 . .
    H H3A -0.7386 0.0385 0.1670 0.028 Uiso calc R 1 . .
    C C4 -0.59187(16) -0.06976(16) 0.09986(9) 0.0248(3) Uani d . 1 . .
    H H4A -0.6695 -0.1418 0.0660 0.030 Uiso calc R 1 . .
    C C5 -0.44094(16) -0.07550(16) 0.08808(9) 0.0251(3) Uani d . 1 . .
    H H5A -0.4123 -0.1499 0.0472 0.030 Uiso calc R 1 . .
    C C6 -0.33291(14) 0.03357(15) 0.13940(8) 0.0188(3) Uani d . 1 . .
    C C7 -0.12222(15) 0.17477(14) 0.20604(8) 0.0179(3) Uani d . 1 . .
    C C8 0.04170(14) 0.22638(14) 0.23621(9) 0.0189(3) Uani d . 1 . .
    H H8A 0.0697 0.1603 0.2756 0.023 Uiso calc R 1 . .
    H H8B 0.1057 0.2190 0.1865 0.023 Uiso calc R 1 . .
    C C9 0.19329(14) 0.40230(14) 0.34832(8) 0.0184(3) Uani d . 1 . .
    H H9A 0.2919 0.4008 0.3220 0.022 Uiso calc R 1 . .
    H H9B 0.1729 0.3183 0.3815 0.022 Uiso calc R 1 . .
    C C10 0.20520(14) 0.54612(14) 0.40762(8) 0.0167(2) Uani d . 1 . .
    C C11 0.30374(14) 0.74700(14) 0.50206(8) 0.0176(3) Uani d . 1 . .
    C C12 0.39816(15) 0.86314(15) 0.55629(9) 0.0218(3) Uani d . 1 . .
    H H12A 0.5049 0.8685 0.5640 0.026 Uiso calc R 1 . .
    C C13 0.32688(17) 0.97029(16) 0.59821(9) 0.0257(3) Uani d . 1 . .
    H H13A 0.3869 1.0523 0.6358 0.031 Uiso calc R 1 . .
    C C14 0.16882(16) 0.96283(16) 0.58755(9) 0.0244(3) Uani d . 1 . .
    H H14A 0.1253 1.0392 0.6183 0.029 Uiso calc R 1 . .
    C C15 0.07526(15) 0.84738(15) 0.53349(8) 0.0208(3) Uani d . 1 . .
    H H15A -0.0315 0.8421 0.5259 0.025 Uiso calc R 1 . .
    C C16 0.14675(14) 0.73898(14) 0.49072(8) 0.0173(3) Uani d . 1 . .
    C C17 0.09618(14) 0.49279(14) 0.22158(8) 0.0185(3) Uani d . 1 . .
    H H17A 0.0746 0.5882 0.2511 0.022 Uiso calc R 1 . .
    H H17B 0.0227 0.4578 0.1711 0.022 Uiso calc R 1 . .
    C C18 0.25514(15) 0.52073(14) 0.19152(8) 0.0181(3) Uani d . 1 . .
    C C19 0.46906(15) 0.48775(15) 0.13232(8) 0.0192(3) Uani d . 1 . .
    C C20 0.58288(16) 0.43787(16) 0.08460(9) 0.0237(3) Uani d . 1 . .
    H H20A 0.5605 0.3513 0.0419 0.028 Uiso calc R 1 . .
    C C21 0.72911(16) 0.52014(17) 0.10235(9) 0.0250(3) Uani d . 1 . .
    H H21A 0.8094 0.4899 0.0708 0.030 Uiso calc R 1 . .
    C C22 0.76262(16) 0.64709(16) 0.16559(9) 0.0247(3) Uani d . 1 . .
    H H22A 0.8653 0.6999 0.1765 0.030 Uiso calc R 1 . .
    C C23 0.65013(16) 0.69746(15) 0.21250(9) 0.0228(3) Uani d . 1 . .
    H H23A 0.6728 0.7837 0.2554 0.027 Uiso calc R 1 . .
    C C24 0.50187(15) 0.61558(14) 0.19387(8) 0.0190(3) Uani d . 1 . .
    H H4N 0.4215(13) 0.6001(19) 0.4400(11) 0.032(5) Uiso d D 1 . .
    H H1N -0.227(2) 0.3081(15) 0.2784(10) 0.041(5) Uiso d D 1 . .
    H H2N -0.121(2) 0.0014(19) 0.1165(11) 0.043(5) Uiso d D 1 . .
    H H3N -0.0046(12) 0.580(2) 0.4113(12) 0.041(5) Uiso d D 1 . .
    H H5N 0.346(2) 0.7090(16) 0.2639(11) 0.047(6) Uiso d D 1 . .
    H H6N 0.263(2) 0.3528(16) 0.0987(11) 0.043(5) Uiso d D 1 . .
    O O7 0.02490(14) -0.30337(14) -0.02717(8) 0.0398(3) Uani d . 1 . .
    O O8 0.02242(11) -0.12078(12) 0.07496(7) 0.0311(3) Uani d . 1 . .
    O O9 -0.16701(12) -0.19196(12) -0.01998(7) 0.0287(2) Uani d . 1 . .
    N N10 -0.03802(13) -0.20607(13) 0.00941(7) 0.0221(2) Uani d . 1 . .
loop_
    _atom_site_aniso_label
    _atom_site_aniso_U_11
    _atom_site_aniso_U_22
    _atom_site_aniso_U_33
    _atom_site_aniso_U_12
    _atom_site_aniso_U_13
    _atom_site_aniso_U_23
    O1 0.0259(5) 0.0319(6) 0.0470(7) 0.0034(5) -0.0091(5) -0.0065(5)
    O2 0.0341(6) 0.0190(5) 0.0359(6) 0.0113(4) 0.0015(5) -0.0041(4)
    O3 0.0276(5) 0.0216(5) 0.0270(5) 0.0127(4) -0.0016(4) -0.0011(4)
    O4 0.0135(4) 0.0282(5) 0.0353(6) 0.0080(4) 0.0015(4) -0.0072(4)
    O5 0.0134(5) 0.0479(7) 0.0496(7) 0.0061(5) -0.0002(4) 0.0077(6)
    O6 0.0485(7) 0.0303(6) 0.0397(7) 0.0162(5) 0.0092(5) -0.0071(5)
    N1 0.0154(5) 0.0180(5) 0.0216(5) 0.0031(4) 0.0003(4) -0.0015(4)
    N2 0.0153(5) 0.0207(6) 0.0248(6) 0.0033(4) 0.0014(4) -0.0043(5)
    N3 0.0137(5) 0.0188(5) 0.0194(5) 0.0035(4) 0.0002(4) 0.0001(4)
    N4 0.0140(5) 0.0185(5) 0.0198(5) 0.0056(4) 0.0007(4) 0.0000(4)
    N5 0.0198(5) 0.0162(5) 0.0208(5) 0.0030(4) 0.0018(4) -0.0015(4)
    N6 0.0175(5) 0.0204(6) 0.0196(5) 0.0036(5) 0.0005(4) -0.0028(4)
    N7 0.0136(5) 0.0157(5) 0.0205(5) 0.0034(4) -0.0003(4) -0.0014(4)
    N8 0.0216(6) 0.0196(5) 0.0202(5) 0.0060(5) 0.0023(4) 0.0022(4)
    N9 0.0190(5) 0.0256(6) 0.0250(6) 0.0085(5) 0.0036(4) 0.0044(5)
    C1 0.0172(6) 0.0166(6) 0.0203(6) 0.0026(5) -0.0005(5) 0.0022(5)
    C2 0.0192(6) 0.0239(7) 0.0257(7) 0.0076(5) 0.0017(5) 0.0010(5)
    C3 0.0150(6) 0.0273(7) 0.0296(7) 0.0050(5) 0.0009(5) 0.0063(6)
    C4 0.0189(6) 0.0263(7) 0.0260(7) 0.0000(6) -0.0046(5) 0.0008(6)
    C5 0.0205(6) 0.0248(7) 0.0259(7) 0.0019(6) -0.0010(5) -0.0050(5)
    C6 0.0151(6) 0.0196(6) 0.0215(6) 0.0034(5) 0.0005(5) 0.0030(5)
    C7 0.0171(6) 0.0159(6) 0.0199(6) 0.0029(5) 0.0020(5) 0.0010(5)
    C8 0.0140(6) 0.0173(6) 0.0236(6) 0.0034(5) 0.0000(5) -0.0026(5)
    C9 0.0169(6) 0.0167(6) 0.0210(6) 0.0054(5) -0.0005(5) -0.0010(5)
    C10 0.0160(6) 0.0179(6) 0.0168(6) 0.0049(5) 0.0006(5) 0.0026(5)
    C11 0.0175(6) 0.0191(6) 0.0163(6) 0.0043(5) 0.0019(5) 0.0021(5)
    C12 0.0177(6) 0.0235(7) 0.0218(6) 0.0019(5) -0.0005(5) -0.0008(5)
    C13 0.0253(7) 0.0232(7) 0.0246(7) 0.0026(6) -0.0013(5) -0.0056(5)
    C14 0.0267(7) 0.0230(7) 0.0232(7) 0.0092(6) 0.0035(5) -0.0027(5)
    C15 0.0188(6) 0.0230(7) 0.0218(6) 0.0073(5) 0.0041(5) 0.0025(5)
    C16 0.0167(6) 0.0179(6) 0.0170(6) 0.0031(5) 0.0015(5) 0.0019(5)
    C17 0.0161(6) 0.0179(6) 0.0210(6) 0.0052(5) 0.0000(5) -0.0007(5)
    C18 0.0184(6) 0.0174(6) 0.0185(6) 0.0043(5) 0.0000(5) 0.0018(5)
    C19 0.0176(6) 0.0203(6) 0.0193(6) 0.0031(5) 0.0006(5) 0.0023(5)
    C20 0.0240(7) 0.0245(7) 0.0219(6) 0.0073(6) 0.0027(5) -0.0020(5)
    C21 0.0212(7) 0.0308(7) 0.0252(7) 0.0093(6) 0.0046(5) 0.0056(6)
    C22 0.0172(6) 0.0270(7) 0.0297(7) 0.0023(6) 0.0007(5) 0.0062(6)
    C23 0.0209(6) 0.0199(6) 0.0263(7) 0.0027(5) 0.0007(5) 0.0008(5)
    C24 0.0203(6) 0.0185(6) 0.0186(6) 0.0052(5) 0.0019(5) 0.0027(5)
    O7 0.0381(6) 0.0415(7) 0.0384(6) 0.0190(5) 0.0028(5) -0.0135(5)
    O8 0.0211(5) 0.0365(6) 0.0292(5) 0.0039(4) -0.0023(4) -0.0127(4)
    O9 0.0237(5) 0.0295(5) 0.0298(5) 0.0071(4) -0.0061(4) -0.0058(4)
    N10 0.0201(5) 0.0225(6) 0.0213(6) 0.0022(5) 0.0042(4) -0.0026(4)
_geom_special_details
;
 All esds (except the esd in the dihedral angle between two l.s. planes)
 are estimated using the full covariance matrix.  The cell esds are taken
 into account individually in the estimation of esds in distances, angles
 and torsion angles; correlations between esds in cell parameters are only
 used when they are defined by crystal symmetry.  An approximate (isotropic)
 treatment of cell esds is used for estimating esds involving l.s. planes.
;
loop_
    _geom_bond_atom_site_label_1
    _geom_bond_atom_site_label_2
    _geom_bond_site_symmetry_2
    _geom_bond_distance
    _geom_bond_publ_flag
    O1 N8 . 1.2380(16) ?
    O2 N8 . 1.2367(15) ?
    O3 N8 . 1.2717(15) ?
    O4 N9 . 1.2694(14) ?
    O5 N9 . 1.2355(16) ?
    O6 N9 . 1.2349(16) ?
    N1 C7 . 1.3332(16) ?
    N1 C1 . 1.3897(16) ?
    N1 H1N . 0.869(9) ?
    N2 C7 . 1.3254(17) ?
    N2 C6 . 1.3907(16) ?
    N2 H2N . 0.869(9) ?
    N3 C10 . 1.3301(16) ?
    N3 C16 . 1.3874(16) ?
    N3 H3N . 0.874(9) ?
    N4 C10 . 1.3333(16) ?
    N4 C11 . 1.3859(16) ?
    N4 H4N . 0.859(9) ?
    N5 C18 . 1.3301(17) ?
    N5 C24 . 1.3877(17) ?
    N5 H5N . 0.876(9) ?
    N6 C18 . 1.3338(17) ?
    N6 C19 . 1.3906(17) ?
    N6 H6N . 0.873(9) ?
    N7 C8 . 1.4618(16) ?
    N7 C9 . 1.4621(16) ?
    N7 C17 . 1.4795(16) ?
    C1 C6 . 1.3870(18) ?
    C1 C2 . 1.3918(18) ?
    C2 C3 . 1.382(2) ?
    C2 H2A . 0.9500 ?
    C3 C4 . 1.397(2) ?
    C3 H3A . 0.9500 ?
    C4 C5 . 1.3796(19) ?
    C4 H4A . 0.9500 ?
    C5 C6 . 1.3914(18) ?
    C5 H5A . 0.9500 ?
    C7 C8 . 1.4908(17) ?
    C8 H8A . 0.9900 ?
    C8 H8B . 0.9900 ?
    C9 C10 . 1.4907(17) ?
    C9 H9A . 0.9900 ?
    C9 H9B . 0.9900 ?
    C11 C12 . 1.3883(18) ?
    C11 C16 . 1.3966(18) ?
    C12 C13 . 1.379(2) ?
    C12 H12A . 0.9500 ?
    C13 C14 . 1.406(2) ?
    C13 H13A . 0.9500 ?
    C14 C15 . 1.3801(19) ?
    C14 H14A . 0.9500 ?
    C15 C16 . 1.3940(18) ?
    C15 H15A . 0.9500 ?
    C17 C18 . 1.5016(17) ?
    C17 H17A . 0.9900 ?
    C17 H17B . 0.9900 ?
    C19 C24 . 1.3900(18) ?
    C19 C20 . 1.3959(18) ?
    C20 C21 . 1.377(2) ?
    C20 H20A . 0.9500 ?
    C21 C22 . 1.400(2) ?
    C21 H21A . 0.9500 ?
    C22 C23 . 1.381(2) ?
    C22 H22A . 0.9500 ?
    C23 C24 . 1.3923(19) ?
    C23 H23A . 0.9500 ?
    O7 N10 . 1.2334(16) ?
    O8 N10 . 1.2422(15) ?
    O9 N10 . 1.2671(15) ?
loop_
    _geom_angle_atom_site_label_1
    _geom_angle_atom_site_label_2
    _geom_angle_atom_site_label_3
    _geom_angle_site_symmetry_1
    _geom_angle_site_symmetry_3
    _geom_angle
    _geom_angle_publ_flag
    C7 N1 C1 . . 108.62(11) ?
    C7 N1 H1N . . 123.1(13) ?
    C1 N1 H1N . . 128.3(13) ?
    C7 N2 C6 . . 108.74(11) ?
    C7 N2 H2N . . 127.1(13) ?
    C6 N2 H2N . . 124.1(13) ?
    C10 N3 C16 . . 108.76(11) ?
    C10 N3 H3N . . 124.8(13) ?
    C16 N3 H3N . . 126.5(13) ?
    C10 N4 C11 . . 109.06(11) ?
    C10 N4 H4N . . 122.4(12) ?
    C11 N4 H4N . . 128.5(12) ?
    C18 N5 C24 . . 108.72(11) ?
    C18 N5 H5N . . 122.6(14) ?
    C24 N5 H5N . . 128.2(14) ?
    C18 N6 C19 . . 108.57(11) ?
    C18 N6 H6N . . 126.8(13) ?
    C19 N6 H6N . . 124.7(13) ?
    C8 N7 C9 . . 110.26(10) ?
    C8 N7 C17 . . 113.30(10) ?
    C9 N7 C17 . . 114.46(10) ?
    O2 N8 O1 . . 121.43(12) ?
    O2 N8 O3 . . 118.84(11) ?
    O1 N8 O3 . . 119.73(11) ?
    O6 N9 O5 . . 120.93(12) ?
    O6 N9 O4 . . 119.88(12) ?
    O5 N9 O4 . . 119.17(12) ?
    C6 C1 N1 . . 106.39(11) ?
    C6 C1 C2 . . 121.54(12) ?
    N1 C1 C2 . . 132.03(12) ?
    C3 C2 C1 . . 116.25(13) ?
    C3 C2 H2A . . 121.9 ?
    C1 C2 H2A . . 121.9 ?
    C2 C3 C4 . . 122.15(13) ?
    C2 C3 H3A . . 118.9 ?
    C4 C3 H3A . . 118.9 ?
    C5 C4 C3 . . 121.58(13) ?
    C5 C4 H4A . . 119.2 ?
    C3 C4 H4A . . 119.2 ?
    C4 C5 C6 . . 116.35(13) ?
    C4 C5 H5A . . 121.8 ?
    C6 C5 H5A . . 121.8 ?
    C1 C6 N2 . . 106.50(11) ?
    C1 C6 C5 . . 122.10(12) ?
    N2 C6 C5 . . 131.38(13) ?
    N2 C7 N1 . . 109.74(11) ?
    N2 C7 C8 . . 124.00(11) ?
    N1 C7 C8 . . 126.08(11) ?
    N7 C8 C7 . . 111.44(10) ?
    N7 C8 H8A . . 109.3 ?
    C7 C8 H8A . . 109.3 ?
    N7 C8 H8B . . 109.3 ?
    C7 C8 H8B . . 109.3 ?
    H8A C8 H8B . . 108.0 ?
    N7 C9 C10 . . 112.30(10) ?
    N7 C9 H9A . . 109.1 ?
    C10 C9 H9A . . 109.1 ?
    N7 C9 H9B . . 109.1 ?
    C10 C9 H9B . . 109.1 ?
    H9A C9 H9B . . 107.9 ?
    N3 C10 N4 . . 109.55(11) ?
    N3 C10 C9 . . 126.25(11) ?
    N4 C10 C9 . . 124.10(11) ?
    N4 C11 C12 . . 131.68(12) ?
    N4 C11 C16 . . 106.07(11) ?
    C12 C11 C16 . . 122.23(12) ?
    C13 C12 C11 . . 115.64(13) ?
    C13 C12 H12A . . 122.2 ?
    C11 C12 H12A . . 122.2 ?
    C12 C13 C14 . . 122.55(13) ?
    C12 C13 H13A . . 118.7 ?
    C14 C13 H13A . . 118.7 ?
    C15 C14 C13 . . 121.68(13) ?
    C15 C14 H14A . . 119.2 ?
    C13 C14 H14A . . 119.2 ?
    C14 C15 C16 . . 116.02(12) ?
    C14 C15 H15A . . 122.0 ?
    C16 C15 H15A . . 122.0 ?
    N3 C16 C15 . . 131.56(12) ?
    N3 C16 C11 . . 106.56(11) ?
    C15 C16 C11 . . 121.87(12) ?
    N7 C17 C18 . . 113.13(10) ?
    N7 C17 H17A . . 109.0 ?
    C18 C17 H17A . . 109.0 ?
    N7 C17 H17B . . 109.0 ?
    C18 C17 H17B . . 109.0 ?
    H17A C17 H17B . . 107.8 ?
    N5 C18 N6 . . 109.73(11) ?
    N5 C18 C17 . . 123.04(12) ?
    N6 C18 C17 . . 126.80(12) ?
    C24 C19 N6 . . 106.41(11) ?
    C24 C19 C20 . . 121.45(12) ?
    N6 C19 C20 . . 132.15(12) ?
    C21 C20 C19 . . 116.78(13) ?
    C21 C20 H20A . . 121.6 ?
    C19 C20 H20A . . 121.6 ?
    C20 C21 C22 . . 121.76(13) ?
    C20 C21 H21A . . 119.1 ?
    C22 C21 H21A . . 119.1 ?
    C23 C22 C21 . . 121.64(13) ?
    C23 C22 H22A . . 119.2 ?
    C21 C22 H22A . . 119.2 ?
    C22 C23 C24 . . 116.70(13) ?
    C22 C23 H23A . . 121.7 ?
    C24 C23 H23A . . 121.7 ?
    N5 C24 C19 . . 106.57(11) ?
    N5 C24 C23 . . 131.74(12) ?
    C19 C24 C23 . . 121.66(12) ?
    O7 N10 O8 . . 121.37(12) ?
    O7 N10 O9 . . 119.80(12) ?
    O8 N10 O9 . . 118.84(11) ?
loop_
    _geom_torsion_atom_site_label_1
    _geom_torsion_atom_site_label_2
    _geom_torsion_atom_site_label_3
    _geom_torsion_atom_site_label_4
    _geom_torsion_site_symmetry_1
    _geom_torsion_site_symmetry_2
    _geom_torsion_site_symmetry_3
    _geom_torsion_site_symmetry_4
    _geom_torsion
    _geom_torsion_publ_flag
    C7 N1 C1 C6 . . . . -1.23(14) ?
    C7 N1 C1 C2 . . . . 176.57(14) ?
    C6 C1 C2 C3 . . . . -0.8(2) ?
    N1 C1 C2 C3 . . . . -178.35(13) ?
    C1 C2 C3 C4 . . . . -0.2(2) ?
    C2 C3 C4 C5 . . . . 0.8(2) ?
    C3 C4 C5 C6 . . . . -0.3(2) ?
    N1 C1 C6 N2 . . . . 0.92(14) ?
    C2 C1 C6 N2 . . . . -177.16(12) ?
    N1 C1 C6 C5 . . . . 179.44(12) ?
    C2 C1 C6 C5 . . . . 1.4(2) ?
    C7 N2 C6 C1 . . . . -0.30(15) ?
    C7 N2 C6 C5 . . . . -178.63(14) ?
    C4 C5 C6 C1 . . . . -0.7(2) ?
    C4 C5 C6 N2 . . . . 177.38(14) ?
    C6 N2 C7 N1 . . . . -0.48(15) ?
    C6 N2 C7 C8 . . . . 174.92(12) ?
    C1 N1 C7 N2 . . . . 1.07(15) ?
    C1 N1 C7 C8 . . . . -174.21(12) ?
    C9 N7 C8 C7 . . . . 147.42(11) ?
    C17 N7 C8 C7 . . . . -82.83(13) ?
    N2 C7 C8 N7 . . . . 162.01(12) ?
    N1 C7 C8 N7 . . . . -23.35(18) ?
    C8 N7 C9 C10 . . . . -167.25(10) ?
    C17 N7 C9 C10 . . . . 63.62(13) ?
    C16 N3 C10 N4 . . . . 0.25(14) ?
    C16 N3 C10 C9 . . . . 176.69(12) ?
    C11 N4 C10 N3 . . . . -0.11(14) ?
    C11 N4 C10 C9 . . . . -176.64(11) ?
    N7 C9 C10 N3 . . . . 34.37(17) ?
    N7 C9 C10 N4 . . . . -149.68(12) ?
    C10 N4 C11 C12 . . . . -178.39(13) ?
    C10 N4 C11 C16 . . . . -0.07(14) ?
    N4 C11 C12 C13 . . . . 178.02(13) ?
    C16 C11 C12 C13 . . . . -0.07(19) ?
    C11 C12 C13 C14 . . . . 0.4(2) ?
    C12 C13 C14 C15 . . . . -0.5(2) ?
    C13 C14 C15 C16 . . . . 0.3(2) ?
    C10 N3 C16 C15 . . . . 178.43(13) ?
    C10 N3 C16 C11 . . . . -0.29(14) ?
    C14 C15 C16 N3 . . . . -178.53(13) ?
    C14 C15 C16 C11 . . . . 0.03(19) ?
    N4 C11 C16 N3 . . . . 0.22(13) ?
    C12 C11 C16 N3 . . . . 178.73(12) ?
    N4 C11 C16 C15 . . . . -178.66(12) ?
    C12 C11 C16 C15 . . . . -0.1(2) ?
    C8 N7 C17 C18 . . . . -81.34(13) ?
    C9 N7 C17 C18 . . . . 46.25(14) ?
    C24 N5 C18 N6 . . . . -1.14(15) ?
    C24 N5 C18 C17 . . . . 171.75(12) ?
    C19 N6 C18 N5 . . . . 0.82(15) ?
    C19 N6 C18 C17 . . . . -171.74(12) ?
    N7 C17 C18 N5 . . . . -95.69(14) ?
    N7 C17 C18 N6 . . . . 75.95(17) ?
    C18 N6 C19 C24 . . . . -0.18(14) ?
    C18 N6 C19 C20 . . . . 179.29(14) ?
    C24 C19 C20 C21 . . . . 0.9(2) ?
    N6 C19 C20 C21 . . . . -178.50(14) ?
    C19 C20 C21 C22 . . . . 0.5(2) ?
    C20 C21 C22 C23 . . . . -1.0(2) ?
    C21 C22 C23 C24 . . . . 0.1(2) ?
    C18 N5 C24 C19 . . . . 1.00(15) ?
    C18 N5 C24 C23 . . . . -176.96(14) ?
    N6 C19 C24 N5 . . . . -0.49(14) ?
    C20 C19 C24 N5 . . . . 179.97(12) ?
    N6 C19 C24 C23 . . . . 177.72(12) ?
    C20 C19 C24 C23 . . . . -1.8(2) ?
    C22 C23 C24 N5 . . . . 178.97(14) ?
    C22 C23 C24 C19 . . . . 1.3(2) ?
loop_
    _geom_hbond_atom_site_label_D
    _geom_hbond_atom_site_label_H
    _geom_hbond_atom_site_label_A
    _geom_hbond_site_symmetry_A
    _geom_hbond_distance_DH
    _geom_hbond_distance_HA
    _geom_hbond_distance_DA
    _geom_hbond_angle_DHA
    _geom_hbond_publ_flag
    N1 H1N O4 1_455 0.870(15) 1.946(15) 2.8147(15) 176.0(17) y
    N2 H2N O8 ? 0.869(18) 1.936(18) 2.7891(15) 166.8(17) y
    N3 H3N O4 1_455 0.875(13) 1.868(14) 2.7382(15) 172.1(15) y
    N2 H2N O9 ? 0.869(18) 2.555(17) 3.2396(16) 136.3(15) y
    N5 H5N O3 ? 0.877(16) 1.774(16) 2.6477(15) 174.5(17) y
    N4 H4N O5 ? 0.859(13) 2.101(15) 2.8793(16) 150.4(15) y
    N4 H4N O6 ? 0.859(13) 2.524(12) 3.3127(18) 153.1(15) y
    C5 H5A O9 ? 0.95 2.54 3.2922(18) 136 y
    C8 H8A O2 1_545 0.99 2.32 3.2585(17) 159 y
    C9 H9B O2 1_545 0.99 2.47 3.2500(16) 135 y
    C13 H13A O3 2_676 0.95 2.52 3.2240(18) 131 y
