# Supplementary material for: 2,2′,2′′-(Nitrilo­trimethyl­ene)tris­(1H-benzimidazol-3-ium) trinitrate
Source: Acta Crystallogr Sect E Struct Rep Online. 2011 Feb 12;67(Pt 3):o625–6. doi: 10.1107/S160053681100393X (PMC3052027; doi:10.1107/S160053681100393X)
Supplement: Supplementary file 2 [file e-67-0o625-Isup2.hkl]

# 
# h,k,l, Fc-squared, Fo-squared, sigma(Fo-squared) and status flag 
# 
data_I
_shelx_title ' AA in P-1' 
_shelx_refln_list_code          4 
_shelx_F_calc_maximum      351.62 
_exptl_crystal_F_000       620.00 
_reflns_d_resolution_high  0.7700 
 
loop_ 
 _symmetry_equiv_pos_as_xyz 
 'x, y, z' 
 '-x, -y, -z' 
 
_cell_length_a     8.9493 
_cell_length_b     9.2209 
_cell_length_c    15.8027 
_cell_angle_alpha  98.438 
_cell_angle_beta   91.910 
_cell_angle_gamma 101.156 
 
_shelx_F_squared_multiplier     1.000 
 
loop_ 
 _refln_index_h 
 _refln_index_k 
 _refln_index_l 
 _refln_F_squared_calc 
 _refln_F_squared_meas 
 _refln_F_squared_sigma 
 _refln_observed_status 
   2   0   0     2127.34     1944.89      8.04 o 
   3   0   0      667.31      609.10      3.10 o 
   4   0   0       12.84       28.18      0.56 o 
   5   0   0        4.96        2.55      0.62 o 
   6   0   0      166.12      176.41      2.56 o 
   7   0   0      364.75      350.37      6.80 o 
   8   0   0      325.82      300.13      2.89 o 
   9   0   0      101.25      108.21      2.19 o 
  10   0   0        5.04        2.91      1.24 o 
  11   0   0        0.46        0.69      1.41 o 
 -11   1   0       53.63       59.27      2.37 o 
 -10   1   0      189.62      226.58      3.17 o 
  -9   1   0        0.00        1.18      1.17 o 
  -8   1   0      164.45      203.32      4.61 o 
  -7   1   0      234.86      221.78      2.12 o 
  -6   1   0      125.17      120.69      2.80 o 
  -5   1   0     1919.35     2083.07     10.00 o 
  -4   1   0     1790.29     1984.73      9.09 o 
  -3   1   0      778.26      690.16      3.31 o 
  -2   1   0      534.92      470.33      2.30 o 
   1   1   0     2719.68     2529.34     29.57 o 
   2   1   0       30.90       34.63      0.73 o 
   3   1   0      720.03      812.65      6.10 o 
   4   1   0      450.52      499.44      4.51 o 
   5   1   0       88.66       87.74      1.05 o 
   6   1   0      196.07      182.81      1.64 o 
   7   1   0      202.81      200.68      2.65 o 
   8   1   0       12.12        9.53      0.99 o 
   9   1   0       38.85       32.33      1.35 o 
  10   1   0        0.79        0.44      0.91 o 
  11   1   0       14.46       23.30      3.40 o 
 -11   2   0       50.35       54.38      6.80 o 
 -10   2   0      109.76      127.72      4.86 o 
  -9   2   0      614.29      576.12      9.24 o 
  -8   2   0      402.29      391.45      5.10 o 
  -7   2   0       12.47       13.88      3.64 o 
  -6   2   0        4.24        5.94      0.91 o 
  -5   2   0      462.39      537.18      3.57 o 
  -4   2   0     1104.21     1136.48      6.59 o 
  -3   2   0      201.37      220.19      1.69 o 
  -2   2   0     2686.87     2464.54     16.10 o 
  -1   2   0    14890.26    14051.35    152.69 o 
   0   2   0     4921.82     4903.21     31.77 o 
   1   2   0        0.10        4.51      1.94 o 
   2   2   0      951.56      875.54      4.49 o 
   3   2   0     1337.46     1328.81      8.21 o 
   4   2   0     1042.06     1100.69      5.76 o 
   5   2   0        0.61        0.39      0.32 o 
   6   2   0       19.21       20.35      0.65 o 
   7   2   0       88.45       95.17      2.75 o 
   8   2   0      188.80      165.82      2.93 o 
   9   2   0        0.09        0.78      0.65 o 
  10   2   0      106.08       99.55      4.86 o 
 -11   3   0        0.64        0.00      1.94 o 
 -10   3   0       78.53       70.90      4.86 o 
  -9   3   0        5.95        3.75      2.18 o 
  -8   3   0       12.89       15.60      2.91 o 
  -7   3   0      225.71      219.89      2.31 o 
  -6   3   0       41.97       45.08      1.52 o 
  -5   3   0      340.43      374.20      2.62 o 
  -4   3   0        2.52        2.68      0.77 o 
  -3   3   0      371.42      329.31      3.10 o 
  -2   3   0      889.71      778.39      5.52 o 
  -1   3   0      860.87      784.48      5.34 o 
   0   3   0     2119.02     2140.27     13.55 o 
   1   3   0        0.32        0.24      0.34 o 
   2   3   0      787.04      808.77      4.48 o 
   3   3   0     3544.26     3772.58     20.12 o 
   4   3   0      123.10      129.62      2.67 o 
   5   3   0       54.89       56.19      0.66 o 
   6   3   0     1100.55     1020.71      9.74 o 
   7   3   0       12.70        8.46      1.08 o 
   8   3   0       24.70       26.38      0.97 o 
   9   3   0        3.67       -0.49      1.94 o 
  10   3   0       15.28       19.91      5.83 o 
 -11   4   0       24.53        0.00      2.43 o 
 -10   4   0       67.21       67.01      4.86 o 
  -9   4   0       10.57        6.44      1.30 o 
  -8   4   0      612.83      596.60      6.19 o 
  -7   4   0      349.87      369.40      3.54 o 
  -6   4   0        0.31        1.13      0.50 o 
  -5   4   0      754.03      801.18      5.14 o 
  -4   4   0       39.99       51.37      2.67 o 
  -3   4   0      409.13      406.35      4.13 o 
  -2   4   0     2370.09     2455.78     27.73 o 
  -1   4   0        7.07       13.59      1.03 o 
   0   4   0      292.19      295.12      2.41 o 
   1   4   0       50.91       40.92      1.46 o 
   2   4   0      255.73      284.80      2.06 o 
   3   4   0      459.59      484.97      5.59 o 
   4   4   0      638.83      680.73      3.79 o 
   5   4   0       11.84        8.99      0.51 o 
   6   4   0       51.01       56.02      1.41 o 
   7   4   0     1661.51     1547.73     11.58 o 
   8   4   0       64.75       68.95      4.37 o 
 -11   5   0        0.61        0.00      2.43 o 
 -10   5   0        3.93        1.62      1.30 o 
  -9   5   0       16.48       16.51      1.46 o 
  -8   5   0      132.60      131.20      4.86 o 
  -7   5   0      331.54      326.80      4.04 o 
  -6   5   0      199.50      188.48      3.21 o 
  -5   5   0      661.35      692.08      7.22 o 
  -4   5   0      587.75      571.95      8.03 o 
  -3   5   0     1088.03     1147.06     12.67 o 
  -2   5   0      190.36      193.16      2.75 o 
  -1   5   0       21.14       17.01      1.03 o 
   0   5   0       36.63       30.33      2.67 o 
   1   5   0      387.16      442.21      4.13 o 
   2   5   0      230.73      244.82      2.33 o 
   3   5   0      636.15      647.45      4.29 o 
   4   5   0     1864.59     1926.75     10.64 o 
   5   5   0        9.08        9.05      0.90 o 
   6   5   0        1.70        1.40      0.34 o 
   7   5   0        4.03        4.86      2.43 o 
   8   5   0        1.83        1.94      2.91 o 
 -10   6   0        0.21        0.00      2.91 o 
  -9   6   0        0.94        1.09      0.92 o 
  -8   6   0      486.65      476.93      5.06 o 
  -7   6   0       26.55       29.13      1.94 o 
  -6   6   0      434.87      412.17      4.86 o 
  -5   6   0      152.09      148.67      3.43 o 
  -4   6   0      135.30      144.80      3.09 o 
  -3   6   0      358.03      360.93      4.47 o 
  -2   6   0      510.55      504.59      6.53 o 
  -1   6   0       85.49       82.08      2.06 o 
   0   6   0      166.72      158.07      2.68 o 
   1   6   0       48.25       44.49      1.62 o 
   2   6   0      141.07      141.87      2.43 o 
   3   6   0       83.25       90.01      1.94 o 
   4   6   0        0.23        0.69      0.42 o 
   5   6   0     1001.57      994.66      7.14 o 
   6   6   0      238.03      236.56      6.80 o 
   7   6   0        2.22        4.37      2.91 o 
  -9   7   0       63.22       56.33      2.91 o 
  -8   7   0        0.20        0.00      0.97 o 
  -7   7   0        5.02        6.68      1.27 o 
  -5   7   0      341.92      341.09      6.80 o 
  -4   7   0        1.84        0.97      1.37 o 
  -3   7   0      240.14      245.99      4.76 o 
  -2   7   0        9.47       12.14      1.98 o 
  -1   7   0       32.47       38.15      1.72 o 
   0   7   0      363.55      390.50      9.72 o 
   1   7   0      132.26      140.74      2.42 o 
   2   7   0      597.31      614.14      4.98 o 
   3   7   0      261.98      269.90      2.56 o 
   4   7   0      761.07      768.64      5.43 o 
   5   7   0       11.01       10.07      3.40 o 
   6   7   0      140.12      157.35      6.31 o 
   7   7   0       52.01       67.49      5.34 o 
  -9   8   0        0.28        0.00      2.91 o 
  -8   8   0        3.43        1.54      1.69 o 
  -7   8   0      271.58      268.91      3.57 o 
  -6   8   0       44.95       41.26     23.55 o 
  -5   8   0      342.11      330.89      8.26 o 
  -4   8   0      651.05      632.99      8.07 o 
  -3   8   0        7.58        7.53      2.06 o 
  -2   8   0       12.06        9.25      1.72 o 
  -1   8   0      169.53      186.52      3.89 o 
   0   8   0      140.75      136.62      3.23 o 
   1   8   0       82.89       86.93      2.06 o 
   2   8   0      118.09      116.34      2.06 o 
   3   8   0      334.82      321.19      3.19 o 
   4   8   0      298.93      298.89      2.67 o 
   5   8   0      315.23      291.00      8.26 o 
   6   8   0       91.80      105.37      6.31 o 
  -6   9   0       40.35       36.42      4.86 o 
  -5   9   0      403.70      392.88      6.87 o 
  -4   9   0       80.46       72.33     43.70 o 
  -3   9   0      273.29      273.66      6.80 o 
  -2   9   0       36.00       35.47      2.40 o 
  -1   9   0      614.12      587.90      6.70 o 
   0   9   0      459.59      461.76      6.80 o 
   1   9   0      384.70      391.77      5.25 o 
   2   9   0       39.62       41.06      1.72 o 
   3   9   0      335.79      350.70      4.19 o 
   4   9   0      157.96      152.50      6.80 o 
   5   9   0       43.51       40.79      8.25 o 
  -7  10   0        5.84        0.00      2.91 o 
  -6  10   0       15.91        0.00      2.91 o 
  -5  10   0       18.57        6.94      6.55 o 
  -4  10   0        9.52        3.40      3.40 o 
  -3  10   0       19.80       14.58      2.94 o 
  -2  10   0      286.98      286.20      5.15 o 
  -1  10   0      123.54      121.29      3.59 o 
   0  10   0      208.91      197.07      3.94 o 
   1  10   0       63.59       73.91      2.56 o 
   2  10   0       62.51       69.90      2.04 o 
   3  10   0       13.12       12.62      3.88 o 
   4  10   0       21.80       18.45      4.86 o 
  -6  11   0        4.57        1.94      2.75 o 
  -5  11   0       27.34       11.13     12.14 o 
  -4  11   0       21.75       11.54      9.71 o 
  -3  11   0       45.45       42.87      3.43 o 
  -2  11   0       27.21       26.70      2.90 o 
  -1  11   0        2.84        2.87      1.86 o 
   0  11   0      140.54      141.22      5.10 o 
   1  11   0        6.59        7.84      1.86 o 
   2  11   0       56.51       67.98      5.83 o 
  -2 -11   1        3.30        2.91      3.40 o 
  -1 -11   1        2.24        2.03      1.35 o 
   0 -11   1       14.38        9.56      3.25 o 
   1 -11   1       60.74       64.16      3.68 o 
   2 -11   1       21.99       18.76      3.23 o 
   3 -11   1        1.11        1.21      2.06 o 
   4 -11   1       16.08        6.24      9.71 o 
   5 -11   1      150.03      149.89      5.49 o 
   6 -11   1      230.75      261.31      9.71 o 
  -4 -10   1        9.96       15.05      6.80 o 
  -3 -10   1      100.16      109.26      5.83 o 
  -2 -10   1        1.49        0.84      1.11 o 
  -1 -10   1        0.42        0.82      1.29 o 
   0 -10   1      515.62      533.63      6.35 o 
   1 -10   1       73.02       71.66      2.90 o 
   2 -10   1      198.52      203.10      4.46 o 
   3 -10   1       41.72       44.43      3.09 o 
   4 -10   1      159.84      173.38      5.74 o 
   5 -10   1       26.41        0.00      2.91 o 
   6 -10   1      122.07      111.21      7.28 o 
  -5  -9   1        0.91        1.46      3.40 o 
  -4  -9   1        0.00       -0.97      2.91 o 
  -3  -9   1        1.92        1.19      0.68 o 
  -2  -9   1      125.01      124.93      2.26 o 
  -1  -9   1       97.66       98.87      2.40 o 
   0  -9   1       74.07       73.57      2.40 o 
   1  -9   1      371.65      369.87      4.97 o 
   2  -9   1       80.14       77.76      3.31 o 
   3  -9   1        2.17        4.61      2.06 o 
   4  -9   1       79.92       72.47      5.10 o 
   6  -9   1        2.96        9.71      3.88 o 
   7  -9   1      406.31      412.05     11.18 o 
  -6  -8   1        0.33        2.91      5.34 o 
  -5  -8   1       49.12       50.01      4.86 o 
  -4  -8   1      172.69      163.99      4.39 o 
  -3  -8   1      183.53      180.98      2.02 o 
  -2  -8   1       36.76       38.82      1.62 o 
  -1  -8   1       33.90       34.96      2.18 o 
   0  -8   1       52.10       47.15      1.87 o 
   1  -8   1       29.07       32.20      3.40 o 
   2  -8   1      488.86      503.93      6.08 o 
   3  -8   1      470.30      460.82      7.00 o 
   4  -8   1      125.52      138.44      6.07 o 
   6  -8   1        0.83        0.00      2.43 o 
   7  -8   1      306.29      293.92      5.34 o 
   8  -8   1      287.22      273.50      4.86 o 
   9  -8   1       69.65       59.73      6.80 o 
  -7  -7   1        2.40        0.49      2.91 o 
  -6  -7   1       13.37       15.05      5.83 o 
  -5  -7   1       34.63       36.42      3.88 o 
  -4  -7   1        2.16        2.67      0.66 o 
  -3  -7   1       74.84       79.96      1.12 o 
  -2  -7   1        9.20        8.89      0.81 o 
  -1  -7   1       22.04       21.43      1.17 o 
   0  -7   1       48.96       54.14      1.72 o 
   1  -7   1      138.53      139.64      3.78 o 
   2  -7   1       31.41       27.49      1.72 o 
   3  -7   1      313.55      321.96      4.47 o 
   4  -7   1      317.40      333.73      4.97 o 
   5  -7   1        0.95        0.49      2.43 o 
   6  -7   1     1670.86     1647.62     22.91 o 
   7  -7   1       68.44       68.84      3.40 o 
   8  -7   1        4.40        2.43      0.97 o 
  10  -7   1       22.68        0.00      2.91 o 
  -8  -6   1       18.45       24.28      4.37 o 
  -7  -6   1      135.32      124.81      5.83 o 
  -6  -6   1       27.54       23.79      3.40 o 
  -5  -6   1        1.48        1.94      2.43 o 
  -4  -6   1       87.80       90.26      1.96 o 
  -3  -6   1        2.75        1.80      0.42 o 
  -2  -6   1      975.04     1001.66      6.71 o 
  -1  -6   1      359.91      379.23      3.25 o 
   0  -6   1      542.42      577.85      4.86 o 
   1  -6   1     2554.85     2703.35     20.93 o 
   2  -6   1      487.86      548.01      5.32 o 
   3  -6   1        9.22       11.90      1.72 o 
   4  -6   1      238.43      281.81      4.12 o 
   5  -6   1       88.07       94.21      4.37 o 
   6  -6   1      914.23      919.00      6.78 o 
   7  -6   1       39.36       48.09      2.52 o 
   8  -6   1      141.07      146.33      4.13 o 
   9  -6   1       23.96       16.99      1.94 o 
  -8  -5   1       29.66       38.36      6.80 o 
  -7  -5   1       36.93       38.36      3.88 o 
  -6  -5   1      631.92      584.44      9.72 o 
  -5  -5   1        0.19        1.94      1.94 o 
  -4  -5   1        6.57        5.37      0.47 o 
  -3  -5   1      146.20      163.43      1.30 o 
  -2  -5   1      978.58     1004.79      9.99 o 
  -1  -5   1       23.37       31.02      1.46 o 
   0  -5   1     1120.33     1047.66      7.24 o 
   1  -5   1       35.61       27.90      6.80 o 
   2  -5   1      480.73      501.27      8.03 o 
   3  -5   1      472.24      482.80      7.05 o 
   4  -5   1       57.20       63.75      2.21 o 
   5  -5   1       79.63       90.88      2.75 o 
   6  -5   1       22.70       24.28      1.26 o 
   7  -5   1       37.62       37.67      2.18 o 
   8  -5   1       13.08        9.83      1.25 o 
   9  -5   1      258.05      225.40      4.37 o 
  10  -5   1        2.78       -0.97      2.91 o 
  11  -5   1        0.64        0.00      4.37 o 
  -9  -4   1        0.48        0.49      2.43 o 
  -8  -4   1      154.96      186.50      5.83 o 
  -7  -4   1      204.66      210.32      5.83 o 
  -6  -4   1        3.91        6.80      1.94 o 
  -5  -4   1        2.51        2.83      0.59 o 
  -4  -4   1       74.48       79.63      2.67 o 
  -3  -4   1      325.23      321.13      2.02 o 
  -2  -4   1       10.96        7.12      0.73 o 
  -1  -4   1       17.65       19.71      1.21 o 
   0  -4   1       89.00       91.56      1.37 o 
   1  -4   1     1074.70      974.22      6.90 o 
   2  -4   1     1101.30     1122.94     17.08 o 
   3  -4   1      309.87      308.55      3.85 o 
   4  -4   1        1.12        2.43      1.25 o 
   5  -4   1     1476.82     1524.43      9.04 o 
   6  -4   1       79.69       80.68      1.81 o 
   7  -4   1       77.57       70.46      3.31 o 
   8  -4   1      281.52      250.34      7.29 o 
   9  -4   1      227.24      247.73      7.29 o 
  10  -4   1       22.44       24.76      4.37 o 
  11  -4   1        0.75       -0.49      2.91 o 
 -10  -3   1        8.41       11.65      3.40 o 
  -9  -3   1        0.18        0.00      1.94 o 
  -8  -3   1       81.47       76.73      1.29 o 
  -7  -3   1      185.84      176.03      4.05 o 
  -6  -3   1      285.13      285.97      3.37 o 
  -5  -3   1       21.43       23.79      0.34 o 
  -4  -3   1     1267.89     1342.31     21.56 o 
  -3  -3   1       23.09       15.88      1.46 o 
  -2  -3   1       33.41       32.67      1.11 o 
  -1  -3   1      319.59      291.55      1.87 o 
   0  -3   1      843.37      735.37      4.49 o 
   1  -3   1      547.84      480.17      3.45 o 
   2  -3   1      113.77       98.39      1.72 o 
   3  -3   1        0.14        0.97      0.69 o 
   4  -3   1        3.20        3.40      0.46 o 
   5  -3   1      680.51      777.18      4.60 o 
   6  -3   1      256.56      269.49      2.31 o 
   7  -3   1        1.77        2.10      0.87 o 
   8  -3   1     1370.85     1345.97     17.54 o 
   9  -3   1       28.08       28.65      3.40 o 
  10  -3   1       28.34       24.28      3.88 o 
  11  -3   1        2.01       -0.97      2.43 o 
 -10  -2   1        2.27        2.91      2.43 o 
  -9  -2   1        0.03        0.75      0.75 o 
  -8  -2   1       33.40       45.01      1.29 o 
  -7  -2   1      558.10      548.50      5.52 o 
  -6  -2   1       98.32       98.01      1.69 o 
  -5  -2   1      285.49      304.83      2.55 o 
  -4  -2   1       38.86       41.29      0.62 o 
  -3  -2   1      309.17      322.21      1.64 o 
  -2  -2   1       81.88       90.09      0.42 o 
  -1  -2   1     3597.25     3588.79     36.19 o 
   0  -2   1      455.45      420.32      2.41 o 
   1  -2   1     7420.67     7490.09     53.61 o 
   2  -2   1      602.87      607.33      4.30 o 
   3  -2   1     1439.41     1471.67      7.69 o 
   4  -2   1      509.89      523.97      3.13 o 
   5  -2   1      928.31     1013.14      9.82 o 
   6  -2   1      108.50       96.94      1.45 o 
   7  -2   1      841.09      802.97      6.55 o 
   8  -2   1     2481.64     2521.44     49.83 o 
   9  -2   1      695.29      683.20     10.70 o 
  10  -2   1      183.75      203.02      5.83 o 
  11  -2   1        8.33       12.91      2.40 o 
 -11  -1   1      153.29      174.83      6.31 o 
 -10  -1   1       64.33       62.38      1.94 o 
  -9  -1   1        8.81        8.35      1.05 o 
  -8  -1   1       60.67       60.01      1.57 o 
  -7  -1   1        3.92        4.14      0.82 o 
  -6  -1   1      148.29      140.07      1.56 o 
  -5  -1   1     2261.01     2584.20     38.42 o 
  -4  -1   1      376.84      417.63      2.72 o 
  -3  -1   1     2999.89     2966.20     15.44 o 
  -2  -1   1      139.72      122.53      1.13 o 
  -1  -1   1      457.75      406.16      2.93 o 
   1  -1   1     6780.52     6366.11     68.02 o 
   2  -1   1     2249.39     2255.28     18.72 o 
   3  -1   1      169.58      129.39      1.01 o 
   4  -1   1      325.02      333.62      3.89 o 
   5  -1   1      100.28       97.53      1.05 o 
   6  -1   1       81.91       87.38      1.62 o 
   7  -1   1      108.95      103.27      2.67 o 
   8  -1   1      434.80      450.58      4.55 o 
   9  -1   1       32.00       29.79      1.64 o 
  10  -1   1      151.31      151.84      2.82 o 
  11  -1   1       55.70       55.86      5.26 o 
 -11   0   1       93.25      108.88      2.89 o 
 -10   0   1      354.61      384.27      4.46 o 
  -9   0   1      142.07      166.53      4.57 o 
  -8   0   1       28.52       25.68      2.43 o 
  -7   0   1      239.25      241.60      5.83 o 
  -6   0   1      227.17      216.68      4.35 o 
  -5   0   1     1452.04     1478.07      8.26 o 
  -4   0   1     2800.22     2972.28     14.01 o 
  -3   0   1     1687.77     1663.02      7.17 o 
  -2   0   1    10865.17    10379.75    184.85 o 
   2   0   1     1716.96     1659.27     13.31 o 
   3   0   1      291.59      300.78      2.22 o 
   4   0   1      151.41      142.15      1.52 o 
   5   0   1      103.65      105.86      4.13 o 
   6   0   1       53.08       47.78      1.70 o 
   7   0   1      195.71      193.82      2.04 o 
   8   0   1     1009.89     1012.10      7.02 o 
   9   0   1       38.77       36.54      3.00 o 
  10   0   1       21.76       14.08      1.57 o 
  11   0   1       45.11       46.32      3.94 o 
 -11   1   1       39.69       50.39      2.56 o 
 -10   1   1      111.35      144.76      3.25 o 
  -9   1   1       79.33       71.15      2.21 o 
  -8   1   1      177.52      181.83      3.82 o 
  -7   1   1       19.77       20.71      0.91 o 
  -6   1   1      251.77      227.60      1.91 o 
  -5   1   1       28.82       40.04      1.05 o 
  -4   1   1     1487.54     1564.89      7.64 o 
  -3   1   1      443.51      417.37      2.39 o 
  -2   1   1      106.90      110.47      1.87 o 
  -1   1   1      407.91      441.04      3.66 o 
   1   1   1     2837.22     2785.12     15.92 o 
   2   1   1        8.64        8.02      0.34 o 
   3   1   1      658.07      654.36      4.63 o 
   4   1   1       31.89       40.56      0.71 o 
   5   1   1       30.19       38.75      0.95 o 
   6   1   1      299.95      310.18      2.42 o 
   7   1   1       25.21       14.73      1.05 o 
   8   1   1       21.52       14.71      1.00 o 
   9   1   1      166.94      173.10      2.69 o 
  10   1   1        8.06        6.97      1.63 o 
  11   1   1       62.53       67.01      6.31 o 
 -11   2   1       10.10       11.17      3.40 o 
 -10   2   1        0.00        1.94      2.43 o 
  -9   2   1       10.23        4.70      1.25 o 
  -8   2   1      262.09      244.76      3.38 o 
  -7   2   1       21.55       21.07      1.40 o 
  -6   2   1      219.68      212.95      2.12 o 
  -5   2   1      207.44      216.00      2.14 o 
  -4   2   1       58.98       63.78      0.79 o 
  -3   2   1      100.96      151.57      1.19 o 
  -2   2   1      263.75      272.66      2.41 o 
  -1   2   1      516.34      481.09      3.45 o 
   0   2   1     2178.70     1997.22     19.29 o 
   1   2   1     1093.64     1013.29      9.30 o 
   2   2   1      173.18      201.20      1.37 o 
   3   2   1      461.97      475.42      2.91 o 
   4   2   1      108.65       88.21      1.30 o 
   5   2   1      942.25      944.89      5.30 o 
   6   2   1      524.77      541.33      6.15 o 
   7   2   1     1348.16     1309.66     15.58 o 
   8   2   1       96.90       97.29      1.68 o 
   9   2   1        5.88        2.84      1.05 o 
  10   2   1      119.16      113.63      4.86 o 
 -11   3   1       66.09       85.95      5.34 o 
 -10   3   1        1.12        2.31      1.46 o 
  -9   3   1       15.49       12.92      2.18 o 
  -8   3   1       30.40       26.24      1.68 o 
  -7   3   1      664.17      700.06      5.29 o 
  -6   3   1       26.94       28.66      2.17 o 
  -5   3   1       67.10       71.07      1.19 o 
  -4   3   1        0.74        0.44      0.42 o 
  -3   3   1      270.95      295.09      4.38 o 
  -2   3   1        3.68        1.07      0.81 o 
  -1   3   1      126.40      142.37      1.72 o 
   0   3   1       32.04       44.19      1.03 o 
   1   3   1       31.17       53.34      5.58 o 
   2   3   1     1508.08     1620.83      9.68 o 
   3   3   1        0.02        1.73      0.34 o 
   4   3   1      455.06      469.37      3.50 o 
   5   3   1       35.86       37.74      0.90 o 
   6   3   1      542.59      569.69      3.69 o 
   7   3   1       21.71       24.64      0.95 o 
   8   3   1      279.66      269.88      2.81 o 
   9   3   1      157.67      144.73      5.34 o 
 -11   4   1        6.53        0.00      3.88 o 
 -10   4   1        4.07        2.34      1.86 o 
  -9   4   1      178.25      153.65      3.25 o 
  -8   4   1       36.63       27.70      2.18 o 
  -7   4   1     1145.76     1074.62      7.59 o 
  -6   4   1      985.11      943.68      6.43 o 
  -5   4   1      308.54      285.30      2.53 o 
  -4   4   1      707.38      777.50      8.76 o 
  -3   4   1       50.47       59.39      2.91 o 
  -2   4   1        0.30       11.43      5.58 o 
  -1   4   1     4361.74     4471.77     52.02 o 
   0   4   1     1184.95     1247.98      8.45 o 
   1   4   1     1975.45     1958.54     13.14 o 
   2   4   1      837.68      942.59      9.25 o 
   3   4   1      293.75      316.49      2.21 o 
   4   4   1        3.83        3.12      0.33 o 
   5   4   1       22.57       25.73      0.90 o 
   6   4   1       85.02       79.69      1.36 o 
   7   4   1       99.84       93.92      1.31 o 
   8   4   1       17.71        2.73      2.18 o 
 -11   5   1        0.05        0.00      2.43 o 
 -10   5   1       13.90        6.39      2.42 o 
  -9   5   1      106.40       97.02      2.56 o 
  -8   5   1      102.16      104.92      2.21 o 
  -7   5   1      727.59      715.19      5.94 o 
  -6   5   1        4.94        5.33      0.85 o 
  -5   5   1        6.91        3.72      1.52 o 
  -4   5   1        7.65       10.58      1.72 o 
  -3   5   1      711.74      717.79      8.03 o 
  -2   5   1       29.65       24.37      1.46 o 
  -1   5   1       11.70       18.94      1.17 o 
   0   5   1     1449.07     1510.65     10.70 o 
   1   5   1      188.72      193.12      2.06 o 
   2   5   1        0.13        1.94      0.97 o 
   3   5   1      330.05      331.26      5.83 o 
   4   5   1       15.49       15.04      0.81 o 
   5   5   1       57.95       53.53      1.69 o 
   6   5   1       39.32       40.24      1.47 o 
   7   5   1      139.36      116.40      4.04 o 
   8   5   1       23.28       19.91      5.83 o 
 -10   6   1        0.05        0.21      1.41 o 
  -9   6   1      155.19      147.64      4.37 o 
  -8   6   1      495.02      458.82      5.83 o 
  -7   6   1       20.03       17.96      1.46 o 
  -5   6   1       35.70       39.82      2.40 o 
  -4   6   1      410.03      377.95      4.81 o 
  -3   6   1        7.27        7.77      1.52 o 
  -2   6   1      310.42      323.50      6.07 o 
  -1   6   1      969.15     1047.69      9.00 o 
   0   6   1      221.23      202.47      2.56 o 
   1   6   1       33.59       27.17      1.17 o 
   2   6   1       39.92       39.16      1.87 o 
   3   6   1      705.07      703.81      5.32 o 
   4   6   1       28.60       30.18      1.24 o 
   5   6   1       11.49        9.69      1.70 o 
   6   6   1       42.07       34.96      0.96 o 
   7   6   1        4.95        4.37      2.91 o 
  -9   7   1        0.33        0.87      0.88 o 
  -8   7   1        2.66        1.41      1.02 o 
  -7   7   1      168.24      152.30      4.53 o 
  -6   7   1      117.27      116.07      5.34 o 
  -5   7   1      101.69      102.48      4.61 o 
  -4   7   1        2.76        4.13      1.72 o 
  -3   7   1        2.35        1.46      2.40 o 
  -2   7   1        7.85        8.17      1.52 o 
  -1   7   1       14.49       12.16      1.37 o 
   0   7   1      400.68      428.27      5.35 o 
   1   7   1       83.80       84.89      1.94 o 
   2   7   1      695.27      695.17      6.16 o 
   3   7   1      549.01      547.30      5.47 o 
   4   7   1      701.30      677.90      5.05 o 
   5   7   1       12.42        7.06      0.67 o 
   6   7   1       20.59       30.10      6.80 o 
   7   7   1      140.46      148.12      6.80 o 
  -8   8   1       78.18       85.28      2.68 o 
  -7   8   1       37.64        0.00      2.75 o 
  -6   8   1      787.21      769.92     15.81 o 
  -5   8   1      203.26      203.85      4.81 o 
  -4   8   1     2148.70     2064.42     22.45 o 
  -3   8   1      174.13      166.85      3.78 o 
  -2   8   1      107.17      109.60      3.16 o 
  -1   8   1      208.55      207.04      3.59 o 
   0   8   1     1161.22     1208.53     20.45 o 
   1   8   1        0.16        0.62      1.17 o 
   2   8   1      127.59      132.86      2.21 o 
   3   8   1      820.04      791.42      7.04 o 
   4   8   1       14.01       14.41      1.18 o 
   5   8   1       53.56       48.56      4.86 o 
   6   8   1       18.12       16.99      4.37 o 
  -8   9   1       43.78        0.24      2.40 o 
  -6   9   1       10.07        5.83      5.83 o 
  -5   9   1      141.59      126.91      4.46 o 
  -4   9   1        0.22        0.24      1.72 o 
  -3   9   1       65.61       64.85      3.09 o 
  -2   9   1       54.45       51.81      2.75 o 
  -1   9   1      414.74      418.33     14.09 o 
   0   9   1       19.37       18.66      1.86 o 
   1   9   1      189.41      200.54      6.07 o 
   2   9   1       56.39       44.09      1.87 o 
   3   9   1        0.14        1.21      1.03 o 
   4   9   1       20.79       21.85      4.37 o 
   5   9   1       26.97       30.59      4.86 o 
  -7  10   1        5.00        2.83      2.90 o 
  -6  10   1        9.97        3.64      3.64 o 
  -5  10   1      126.48      126.75      5.66 o 
  -4  10   1       15.82        9.45      7.53 o 
  -3  10   1       15.42       17.72      2.75 o 
  -2  10   1       37.49       42.73      4.63 o 
  -1  10   1      242.49      254.03      4.63 o 
   0  10   1        6.69        4.61      1.72 o 
   1  10   1      167.18      165.39      3.59 o 
   2  10   1       17.17       13.13      1.72 o 
   3  10   1       16.81       14.08      4.37 o 
  -6  11   1       75.31       55.21     32.29 o 
  -5  11   1       51.17       37.42     24.76 o 
  -4  11   1       62.66       77.99      4.28 o 
  -3  11   1       26.67       24.79      3.95 o 
  -2  11   1       73.06       72.69      3.59 o 
  -1  11   1        1.85        1.77      1.86 o 
   0  11   1        5.24        3.66      1.86 o 
   1  11   1       55.04       65.77      2.90 o 
  -2 -11   2        0.39        2.91      3.40 o 
  -1 -11   2        0.47        0.43      1.05 o 
   0 -11   2       10.42        7.55      1.80 o 
   1 -11   2        4.39        4.92      1.86 o 
   2 -11   2        3.39        2.91      2.06 o 
   3 -11   2        2.03       -0.24      2.75 o 
   4 -11   2      152.51      158.09      6.31 o 
   5 -11   2       12.02        6.05      3.88 o 
   6 -11   2        9.29        5.83      4.37 o 
  -4 -10   2       53.06       59.24      5.83 o 
  -3 -10   2        0.38        3.40      3.40 o 
  -2 -10   2       14.19       14.05      1.71 o 
  -1 -10   2       15.44       13.99      1.53 o 
   0 -10   2       39.84       46.29      1.92 o 
   1 -10   2       91.50       97.25      3.59 o 
   2 -10   2        0.28       -0.89      1.98 o 
   3 -10   2      119.92      125.29      4.76 o 
   4 -10   2      504.99      517.74     17.98 o 
   6 -10   2      156.53      167.55      7.77 o 
   7 -10   2        4.32        3.40      3.88 o 
  -5  -9   2        8.74       12.62      6.31 o 
  -4  -9   2        2.25        0.00      2.43 o 
  -3  -9   2        8.00        4.97      1.57 o 
  -2  -9   2      361.50      358.47      3.93 o 
  -1  -9   2        0.15       -0.12      0.79 o 
   0  -9   2       78.36       71.63      2.40 o 
   1  -9   2      321.92      325.33      8.26 o 
   2  -9   2      124.75      113.41      4.81 o 
   3  -9   2        1.70        2.18      1.72 o 
   4  -9   2      116.34      128.74      3.94 o 
   6  -9   2      152.81      152.50      6.80 o 
   7  -9   2      417.14      412.54      5.35 o 
  -6  -8   2       23.00       29.13      4.37 o 
  -5  -8   2       54.84       59.72      4.86 o 
  -4  -8   2      462.67      473.35      9.72 o 
  -3  -8   2        8.59        8.06      1.31 o 
  -2  -8   2        0.01        0.82      0.75 o 
  -1  -8   2       76.90       87.37      1.68 o 
   0  -8   2       29.24       29.13      1.72 o 
   1  -8   2      557.18      567.89      6.42 o 
   2  -8   2      162.46      163.24      3.95 o 
   3  -8   2      167.11      173.26      8.99 o 
   4  -8   2      178.74      182.91      4.12 o 
   5  -8   2      350.76      369.78      8.75 o 
   6  -8   2      125.22      128.70      6.31 o 
   7  -8   2       12.05        9.22      1.46 o 
   8  -8   2       60.44       49.04      5.83 o 
  -7  -7   2       45.66       39.33      4.86 o 
  -6  -7   2       28.03       27.19      3.88 o 
  -5  -7   2      166.62      163.19      5.83 o 
  -4  -7   2        1.64        0.49      1.94 o 
  -3  -7   2      220.49      221.22      2.45 o 
  -2  -7   2        0.70        1.11      0.71 o 
  -1  -7   2        0.69        0.39      0.81 o 
   0  -7   2      193.41      204.39      3.14 o 
   1  -7   2      367.07      364.31      6.32 o 
   2  -7   2      145.50      150.27      2.90 o 
   3  -7   2      166.65      161.75      3.43 o 
   4  -7   2      150.02      147.15      8.26 o 
   5  -7   2       23.50       24.28      3.40 o 
   6  -7   2      101.01       92.75      5.34 o 
   7  -7   2       15.96       15.25      1.36 o 
   8  -7   2      172.13      166.37      5.89 o 
   9  -7   2       77.85       87.40      6.31 o 
  10  -7   2       22.24       33.99      9.23 o 
  -8  -6   2      160.73      160.27      6.80 o 
  -7  -6   2        3.48        1.94      2.91 o 
  -6  -6   2       10.92        8.25      2.91 o 
  -5  -6   2      364.60      360.07     10.20 o 
  -4  -6   2        0.01        0.00      1.46 o 
  -3  -6   2        6.82        7.72      0.79 o 
  -2  -6   2       48.56       53.82      1.08 o 
  -1  -6   2      712.71      733.30      5.32 o 
   0  -6   2      124.77      152.54      2.06 o 
   1  -6   2        2.78        1.60      1.17 o 
   2  -6   2       56.30       53.09      2.43 o 
   3  -6   2       73.51       91.18      2.87 o 
   4  -6   2      571.99      576.08      6.19 o 
   5  -6   2       17.94       19.91      2.91 o 
   6  -6   2        0.92        0.08      0.46 o 
   7  -6   2        1.69        2.43      0.47 o 
   8  -6   2      318.91      269.40     46.16 o 
  10  -6   2        2.51       -0.49      2.91 o 
  -8  -5   2       24.09       20.88      3.88 o 
  -7  -5   2       65.37       67.98      4.37 o 
  -6  -5   2       14.21       14.57      4.37 o 
  -5  -5   2      587.84      571.82      8.75 o 
  -4  -5   2        1.59        0.00      1.46 o 
  -3  -5   2        4.16        3.10      0.53 o 
  -2  -5   2      494.27      542.56      4.40 o 
  -1  -5   2      257.13      245.66      2.06 o 
   0  -5   2       17.00       11.25      0.97 o 
   1  -5   2        8.80       10.93      1.03 o 
   2  -5   2        5.46        7.53      1.03 o 
   3  -5   2       55.14       58.08      2.06 o 
   4  -5   2      787.45      792.78      7.23 o 
   5  -5   2     1587.40     1625.12      9.94 o 
   6  -5   2      243.79      237.09      3.78 o 
   7  -5   2      155.82      154.27      2.09 o 
   8  -5   2      362.51      353.76      8.99 o 
   9  -5   2        8.47       10.68      3.88 o 
  10  -5   2        7.28       -0.97      2.91 o 
  11  -5   2        3.73        0.97      3.40 o 
  -9  -4   2       34.22        0.00      2.43 o 
  -8  -4   2       40.47       33.02      3.40 o 
  -7  -4   2        0.65       -1.46      1.94 o 
  -6  -4   2      200.27      187.50      4.86 o 
  -5  -4   2      126.35      124.82      3.40 o 
  -4  -4   2       12.35       12.62      1.94 o 
  -3  -4   2        8.32        9.22      2.43 o 
  -2  -4   2      191.85      189.11      1.12 o 
  -1  -4   2     2515.84     2534.27     22.56 o 
   0  -4   2      285.29      270.24      2.33 o 
   1  -4   2     2000.75     2101.63     14.21 o 
   2  -4   2       84.16       91.07      2.40 o 
   3  -4   2      786.90      738.41      6.09 o 
   4  -4   2        2.71        4.17      1.03 o 
   5  -4   2       83.08       84.53      1.95 o 
   6  -4   2      202.69      235.53      2.04 o 
   7  -4   2      185.17      192.98      6.80 o 
   8  -4   2      243.03      234.15      6.80 o 
   9  -4   2      409.53      406.25      9.23 o 
  10  -4   2       40.33        0.97      2.91 o 
  11  -4   2      179.46      214.18     11.66 o 
 -10  -3   2       10.30        8.25      5.34 o 
  -9  -3   2      113.96      118.01      4.86 o 
  -8  -3   2       16.20       14.89      0.67 o 
  -7  -3   2      242.49      218.21      3.41 o 
  -6  -3   2      141.59      150.30      1.01 o 
  -5  -3   2     1681.08     1646.04     18.54 o 
  -4  -3   2       73.13       92.27      2.43 o 
  -3  -3   2      341.43      319.91      4.38 o 
  -2  -3   2      494.79      456.17      4.32 o 
  -1  -3   2      319.41      306.58      5.01 o 
   0  -3   2      320.64      279.32      2.22 o 
   1  -3   2      347.72      326.42     11.68 o 
   2  -3   2      481.61      439.07      4.09 o 
   3  -3   2      738.30      762.41     16.08 o 
   4  -3   2      961.14      944.70      5.26 o 
   5  -3   2     1285.89     1295.35      7.28 o 
   6  -3   2       15.14       13.15      0.49 o 
   7  -3   2      500.18      534.78      8.26 o 
   8  -3   2       81.70       97.61      4.37 o 
   9  -3   2      339.42      329.42      7.77 o 
  10  -3   2      141.68      144.72      8.74 o 
  11  -3   2        6.61        2.43      2.91 o 
 -10  -2   2      153.59      184.06      5.83 o 
  -9  -2   2      115.23      123.11      1.78 o 
  -8  -2   2      283.61      277.46      6.20 o 
  -7  -2   2      227.36      243.17      3.61 o 
  -6  -2   2       85.80       85.83      1.23 o 
  -5  -2   2        3.68        6.68      0.42 o 
  -4  -2   2       21.14       18.86      0.93 o 
  -3  -2   2      469.52      420.93      3.44 o 
  -2  -2   2     5895.00     5833.17     41.38 o 
  -1  -2   2     2348.07     2341.89     11.24 o 
   0  -2   2      795.47      755.56      3.39 o 
   1  -2   2      213.84      222.26      1.22 o 
   2  -2   2     1396.23     1369.33     20.83 o 
   3  -2   2     1247.34     1208.44      5.87 o 
   4  -2   2      221.88      166.06      1.34 o 
   5  -2   2       13.03        9.28      3.64 o 
   6  -2   2      129.73      125.51      1.74 o 
   7  -2   2      798.61      768.34     10.46 o 
   8  -2   2       26.79       24.69      1.30 o 
   9  -2   2       24.61       28.41      1.69 o 
  10  -2   2       23.89       21.86      2.40 o 
  11  -2   2       12.86       11.41      2.40 o 
 -11  -1   2        0.04       -0.97      2.43 o 
 -10  -1   2       30.62       18.99      3.79 o 
  -9  -1   2       14.60       17.24      1.41 o 
  -8  -1   2      132.39      122.76      2.95 o 
  -7  -1   2       22.57       21.45      1.52 o 
  -6  -1   2      458.23      407.42      5.96 o 
  -5  -1   2       71.05       67.51      1.00 o 
  -4  -1   2      123.78      129.30      1.11 o 
  -3  -1   2     2848.30     2750.97     16.30 o 
  -2  -1   2       82.43       75.59      0.77 o 
  -1  -1   2      361.59      338.93      1.34 o 
   0  -1   2      749.48      738.26      3.11 o 
   1  -1   2     2140.25     1934.92     12.93 o 
   2  -1   2        0.76        0.16      0.95 o 
   3  -1   2     1698.36     1692.08     14.95 o 
   4  -1   2     1387.84     1464.98      9.38 o 
   5  -1   2      364.51      370.96      4.38 o 
   6  -1   2      174.81      146.70      1.98 o 
   7  -1   2       23.40       27.78      1.52 o 
   8  -1   2      362.81      339.14      3.21 o 
   9  -1   2       11.07       10.99      1.38 o 
  10  -1   2       25.16       21.48      1.63 o 
  11  -1   2       11.05       13.42      1.63 o 
 -11   0   2        1.43       -0.35      1.05 o 
 -10   0   2        1.61        1.65      1.00 o 
  -9   0   2       26.03       28.50      1.86 o 
  -8   0   2       22.71       16.89      1.20 o 
  -7   0   2     2175.72     2107.22     23.65 o 
  -6   0   2        0.31        0.71      0.52 o 
  -5   0   2      303.60      310.02      2.04 o 
  -4   0   2      207.90      155.44      1.82 o 
  -3   0   2     1553.51     1480.81      6.42 o 
  -2   0   2      933.91      884.49      4.87 o 
  -1   0   2       29.33       21.39      0.29 o 
   1   0   2     2748.75     2670.61     19.80 o 
   2   0   2     3622.02     3243.48     28.96 o 
   3   0   2        6.78        3.23      0.49 o 
   4   0   2        1.43        2.27      0.76 o 
   5   0   2      108.28       88.59      1.35 o 
   6   0   2     1049.44     1020.47      6.61 o 
   7   0   2      532.99      552.94      4.71 o 
   8   0   2     1033.96      979.64      7.49 o 
   9   0   2      113.33      103.27      2.51 o 
  10   0   2       78.18      102.67      2.68 o 
  11   0   2      141.69      158.50      3.16 o 
 -11   1   2        1.77        2.91      2.43 o 
 -10   1   2      126.30      110.69     55.36 o 
  -9   1   2       19.63       17.03      1.40 o 
  -8   1   2      311.42      319.02      3.17 o 
  -7   1   2     1103.64     1107.90      6.38 o 
  -6   1   2        0.09        0.35      0.52 o 
  -5   1   2      101.92       93.12      1.32 o 
  -4   1   2       76.35       72.16      1.53 o 
  -3   1   2      540.69      558.77      3.18 o 
  -2   1   2     2629.95     2488.47     16.11 o 
  -1   1   2      316.25      290.12      2.68 o 
   0   1   2       85.39       66.58      0.69 o 
   1   1   2      931.17      864.50      5.14 o 
   2   1   2      559.17      533.08      5.85 o 
   3   1   2      190.04      166.69      1.94 o 
   4   1   2      574.23      655.82      5.60 o 
   5   1   2     1259.25     1225.72      7.03 o 
   6   1   2      616.40      621.18      4.33 o 
   7   1   2      541.33      503.50      4.88 o 
   8   1   2       88.04       92.30      2.05 o 
   9   1   2      225.02      226.98      2.89 o 
  10   1   2        3.83        6.58      1.38 o 
  11   1   2        1.51        2.91      2.43 o 
 -11   2   2      132.78      145.20      5.34 o 
 -10   2   2      106.59      111.64      2.90 o 
  -9   2   2       72.02       62.22      2.21 o 
  -8   2   2      301.14      263.09      2.93 o 
  -7   2   2      353.38      349.41      4.24 o 
  -6   2   2      592.35      627.97      4.84 o 
  -5   2   2       47.31       37.18      1.10 o 
  -4   2   2      288.01      283.60      3.51 o 
  -3   2   2     4957.87     4998.03     36.88 o 
  -2   2   2      941.90      943.85      6.38 o 
  -1   2   2      482.64      497.55      3.45 o 
   0   2   2      199.93      216.88      1.72 o 
   1   2   2     5246.92     5147.89     34.28 o 
   2   2   2       65.90       64.01      0.97 o 
   3   2   2       11.67        9.71      0.43 o 
   4   2   2       59.61       53.90      1.46 o 
   5   2   2      144.74      139.21      1.87 o 
   6   2   2       57.54       46.86      1.20 o 
   7   2   2        3.35        2.08      0.71 o 
   8   2   2       64.18       53.51      1.48 o 
   9   2   2       68.22       74.95      1.90 o 
 -11   3   2       28.67       24.28      3.88 o 
 -10   3   2        5.40        3.79      1.62 o 
  -9   3   2      132.03      135.62      2.42 o 
  -8   3   2      701.94      676.29      5.80 o 
  -7   3   2       27.56       31.52      1.50 o 
  -6   3   2     1025.58      968.60      6.45 o 
  -5   3   2     1335.51     1312.75      8.36 o 
  -4   3   2     2567.52     2705.34     19.77 o 
  -3   3   2     1121.17     1111.83      8.28 o 
  -2   3   2       22.86       31.70      1.21 o 
  -1   3   2       61.78       47.74      1.17 o 
   0   3   2       79.44      112.69      1.37 o 
   1   3   2      839.04      843.80      5.52 o 
   2   3   2     1539.80     1577.10     10.75 o 
   3   3   2      131.82      141.86      1.46 o 
   4   3   2        1.25        0.81      0.49 o 
   5   3   2      485.42      463.59      4.62 o 
   6   3   2       42.96       36.54      4.43 o 
   7   3   2      371.60      359.02      3.29 o 
   8   3   2       12.56       12.91      1.15 o 
   9   3   2        0.09        0.04      0.75 o 
 -11   4   2      139.61      176.27      8.74 o 
 -10   4   2        1.66        1.58      1.19 o 
  -9   4   2      308.57      288.09      3.59 o 
  -8   4   2      855.12      819.41     12.58 o 
  -7   4   2       43.12       45.34      1.51 o 
  -6   4   2       30.99       33.48      1.19 o 
  -5   4   2       28.80       33.49      1.49 o 
  -4   4   2      815.39      804.56     10.23 o 
  -3   4   2       10.84       13.88      1.37 o 
  -2   4   2       86.01       73.37      1.72 o 
  -1   4   2       29.54       20.88      1.03 o 
   0   4   2      875.47      960.23      7.01 o 
   1   4   2      957.49      945.62      6.55 o 
   2   4   2       34.23       32.83      0.87 o 
   3   4   2      115.84      126.07      1.52 o 
   4   4   2       32.88       37.39      1.03 o 
   5   4   2      275.04      282.99      2.87 o 
   6   4   2      184.25      179.92      3.03 o 
   7   4   2       13.48        8.34      0.95 o 
   8   4   2      277.77      272.02      3.30 o 
 -11   5   2        0.01        0.00      1.38 o 
 -10   5   2       33.44       27.92      8.87 o 
  -9   5   2      201.14      189.28      3.02 o 
  -8   5   2       90.89       92.54      2.22 o 
  -7   5   2        8.66        9.91      1.19 o 
  -6   5   2        0.78       -0.12      0.79 o 
  -5   5   2        0.99        2.18      1.37 o 
  -4   5   2      169.83      161.98      5.34 o 
  -3   5   2      993.32      983.39      8.43 o 
  -2   5   2      408.38      421.13      6.81 o 
  -1   5   2      558.55      604.05      5.16 o 
   0   5   2        1.67        8.76      1.17 o 
   1   5   2       77.55       78.95      1.69 o 
   2   5   2       96.82       91.09      3.89 o 
   3   5   2       81.82       77.95      1.87 o 
   4   5   2      139.63      148.86      1.72 o 
   5   5   2      301.42      287.56      2.37 o 
   6   5   2       58.78       61.48      1.74 o 
   7   5   2        6.65        2.94      0.66 o 
   8   5   2        0.08        0.00      1.94 o 
 -10   6   2       13.43        8.85      3.52 o 
  -9   6   2       14.70       10.20      2.91 o 
  -8   6   2      134.91      118.77      3.50 o 
  -7   6   2       37.00       33.75      1.61 o 
  -6   6   2      338.89      358.13      5.50 o 
  -5   6   2      341.87      348.22      5.15 o 
  -4   6   2      202.25      195.41      4.86 o 
  -3   6   2        4.28        3.16      1.37 o 
  -2   6   2        2.58        6.64      1.37 o 
  -1   6   2      408.62      391.18      4.77 o 
   0   6   2        0.03        0.00      0.69 o 
   1   6   2      323.95      341.65      3.44 o 
   2   6   2      241.33      246.56      2.56 o 
   3   6   2        0.72        1.78      0.87 o 
   4   6   2     1760.84     1752.32     18.77 o 
   5   6   2        7.76        9.24      1.08 o 
   6   6   2        9.51        8.67      1.70 o 
   7   6   2      266.71      275.43      7.77 o 
 -10   7   2       12.14        8.34      8.25 o 
  -9   7   2        0.18        1.88      1.71 o 
  -8   7   2       88.99       89.80      7.66 o 
  -7   7   2        2.55        2.84      1.25 o 
  -6   7   2      812.60      793.42      9.63 o 
  -5   7   2      194.04      221.26      4.81 o 
  -4   7   2      202.07      216.26      4.85 o 
  -3   7   2      138.07      148.40      3.43 o 
  -2   7   2      144.77      140.85      3.09 o 
  -1   7   2      464.49      459.39      5.72 o 
   0   7   2        0.02        0.24      1.03 o 
   1   7   2        1.91        2.43      1.03 o 
   2   7   2      360.15      372.43      4.31 o 
   3   7   2       16.45       16.22      1.46 o 
   4   7   2        3.36        4.72      0.81 o 
   5   7   2        1.00        0.93      0.66 o 
   6   7   2       75.49       77.21      5.34 o 
  -9   8   2        3.58        2.05      2.06 o 
  -8   8   2      117.64      125.76      4.12 o 
  -7   8   2        7.43        0.24      2.06 o 
  -6   8   2      531.67      517.16      9.08 o 
  -5   8   2        5.94        6.26      2.87 o 
  -4   8   2      622.54      608.13      8.07 o 
  -3   8   2        0.17        0.00      1.37 o 
  -2   8   2        7.83        7.06      2.06 o 
  -1   8   2       57.16       57.77      3.64 o 
   0   8   2      215.91      197.20      4.97 o 
   1   8   2       73.38       77.23      2.21 o 
   2   8   2      411.22      419.24      4.43 o 
   3   8   2        4.71        3.16      1.03 o 
   4   8   2      195.38      207.20      6.07 o 
   5   8   2       29.76       29.62      4.37 o 
   6   8   2       29.90       29.13      4.86 o 
  -8   9   2        6.39        3.05      2.12 o 
  -7   9   2        1.09        0.24      2.06 o 
  -6   9   2       12.34        4.86      4.86 o 
  -5   9   2        2.44        1.46      2.50 o 
  -4   9   2      415.29      417.77      6.69 o 
  -3   9   2      295.93      289.59      5.15 o 
  -2   9   2       18.23       20.72      2.78 o 
  -1   9   2      144.21      141.57      3.43 o 
   0   9   2       31.16       34.07      2.21 o 
   1   9   2        0.99        2.43      1.37 o 
   2   9   2       37.16       41.76      2.06 o 
   3   9   2        0.04        0.00      0.81 o 
   4   9   2       14.75       22.33      4.37 o 
   5   9   2       27.60       25.73      4.86 o 
  -7  10   2       37.99       31.52     26.95 o 
  -6  10   2      124.18      113.77      5.15 o 
  -5  10   2      114.59      107.38      6.07 o 
  -4  10   2       13.42       10.08      8.50 o 
  -3  10   2       85.90       85.97      3.78 o 
  -2  10   2      200.39      208.67      4.63 o 
  -1  10   2      186.42      177.07      4.93 o 
   0  10   2       54.25       59.57      5.34 o 
   1  10   2       75.35       73.32      2.90 o 
   2  10   2        3.21        2.18      1.37 o 
   3  10   2        0.78        0.00      1.46 o 
  -5  11   2       10.98        6.68      5.34 o 
  -4  11   2       33.44       39.44      3.94 o 
  -3  11   2      115.78      133.63      4.77 o 
  -2  11   2      172.51      185.72      8.26 o 
  -1  11   2        0.23        0.00      1.37 o 
   0  11   2      252.06      258.22      7.77 o 
   1  11   2        2.92        2.12      1.94 o 
  -2 -11   3      105.76       99.55      5.83 o 
  -1 -11   3      127.85      119.57      7.99 o 
   0 -11   3        2.35        1.00      1.38 o 
   1 -11   3      247.75      246.46      4.18 o 
   2 -11   3       20.07       17.53      1.85 o 
   3 -11   3      115.06      128.15      3.06 o 
   4 -11   3        8.40        8.03      3.04 o 
   5 -11   3       87.61       91.67      5.66 o 
  -4 -10   3       11.69        6.80      5.83 o 
  -3 -10   3      121.07      130.63      6.31 o 
  -2 -10   3       53.41       58.56      2.30 o 
  -1 -10   3      175.37      172.74      3.06 o 
   0 -10   3      439.72      455.67      4.97 o 
   1 -10   3       96.92       96.06      2.52 o 
   2 -10   3        0.45        2.43      1.72 o 
   3 -10   3       11.35       11.46      2.40 o 
   4 -10   3      754.58      802.91     28.20 o 
   5 -10   3       91.54       94.69      6.31 o 
   7 -10   3        0.00        0.00      2.91 o 
  -5  -9   3        3.59        5.34      3.40 o 
  -4  -9   3      423.34      447.04     10.20 o 
  -3  -9   3       53.05       47.03      1.94 o 
  -2  -9   3      711.57      723.12      5.39 o 
  -1  -9   3       57.03       58.82      1.57 o 
   0  -9   3       38.26       48.53      2.07 o 
   1  -9   3      109.96      107.32      2.75 o 
   2  -9   3        7.58        8.62      2.42 o 
   3  -9   3        0.69       -1.49      2.06 o 
   4  -9   3       12.74        8.74      3.40 o 
   5  -9   3      207.86      212.79      5.15 o 
   7  -9   3        1.18        0.00      2.43 o 
  -6  -8   3        0.82       -1.46      2.91 o 
  -5  -8   3        0.48        0.00      1.94 o 
  -4  -8   3        1.17        0.49      2.43 o 
  -3  -8   3       90.62       93.54      3.64 o 
  -2  -8   3      283.28      287.83      2.52 o 
  -1  -8   3      147.36      152.04      2.47 o 
   0  -8   3       18.94       20.34      1.50 o 
   1  -8   3      460.96      474.97      9.96 o 
   2  -8   3        0.34       -1.36      1.70 o 
   3  -8   3      259.19      263.16     15.30 o 
   4  -8   3      236.34      244.84      6.32 o 
   5  -8   3       19.82       24.29      2.75 o 
   6  -8   3       70.34       72.84      5.34 o 
   7  -8   3       29.59       21.85     15.54 o 
   8  -8   3      471.66      494.23     12.15 o 
   9  -8   3       73.48       77.69      6.80 o 
  -7  -7   3       42.82       33.50      4.86 o 
  -6  -7   3       12.17       10.20      3.40 o 
  -5  -7   3       26.55       24.76      3.40 o 
  -4  -7   3       33.55       30.10      3.40 o 
  -3  -7   3       51.67       49.27      1.34 o 
  -2  -7   3        0.00        0.49      0.33 o 
  -1  -7   3      249.83      248.48      2.47 o 
   0  -7   3      296.89      298.74      3.76 o 
   1  -7   3       46.59       46.62      1.72 o 
   2  -7   3      125.69      131.63      2.75 o 
   3  -7   3      126.30      147.66     36.43 o 
   4  -7   3       37.86       34.32      2.40 o 
   5  -7   3       36.53       29.63      2.40 o 
   6  -7   3        6.12        7.21      0.55 o 
   7  -7   3       54.28       51.94      5.10 o 
   8  -7   3        3.94        0.49      2.91 o 
   9  -7   3       21.14       14.57      7.28 o 
  10  -7   3       18.77       20.39      5.34 o 
  -8  -6   3        6.50        6.80      3.40 o 
  -7  -6   3        0.23        1.46      4.37 o 
  -6  -6   3      734.81      717.27     12.16 o 
  -5  -6   3        1.98        1.94      2.43 o 
  -4  -6   3       92.57       82.56      5.83 o 
  -3  -6   3       12.72       12.18      0.49 o 
  -2  -6   3      428.50      455.05      3.08 o 
  -1  -6   3     1633.19     1645.06     12.29 o 
   0  -6   3      120.24      139.13      3.03 o 
   1  -6   3     1796.22     1806.79     13.47 o 
   2  -6   3       16.56       22.11      1.52 o 
   3  -6   3        0.40        0.24      1.25 o 
   4  -6   3      111.98      131.38      3.09 o 
   5  -6   3      114.43      112.67      4.37 o 
   6  -6   3     1554.08     1550.63     15.95 o 
   7  -6   3      769.72      699.85     27.97 o 
   8  -6   3      338.64      330.88     13.12 o 
   9  -6   3      265.95      266.69      8.74 o 
  10  -6   3       51.05       43.70      5.83 o 
  -8  -5   3      139.13      134.52      8.74 o 
  -7  -5   3       16.53       15.54      3.40 o 
  -6  -5   3       37.97       50.01      3.40 o 
  -5  -5   3        3.59        3.40      3.40 o 
  -4  -5   3       75.14       72.84      2.91 o 
  -3  -5   3       42.12       42.24      2.43 o 
  -2  -5   3        0.34       -0.10      0.32 o 
  -1  -5   3       22.87       18.83      0.62 o 
   0  -5   3        3.67        4.41      0.56 o 
   1  -5   3        2.44        4.13      0.87 o 
   2  -5   3       56.53       60.95      1.72 o 
   3  -5   3      473.28      516.09      6.81 o 
   4  -5   3       30.82       31.23      3.16 o 
   5  -5   3       33.19       35.77      2.06 o 
   6  -5   3      112.98      108.55      3.03 o 
   7  -5   3      532.40      531.37     13.13 o 
   8  -5   3        6.67        6.31      3.40 o 
   9  -5   3        1.58        1.94      2.91 o 
  10  -5   3        2.22        0.97      2.91 o 
  11  -5   3       22.51        0.49      3.40 o 
  -9  -4   3       77.27       76.72      4.86 o 
  -8  -4   3       21.06       24.28      3.40 o 
  -7  -4   3      941.78      914.23     13.14 o 
  -6  -4   3      478.89      468.11      7.78 o 
  -5  -4   3      211.79      206.46      4.37 o 
  -4  -4   3       28.64       23.31      1.94 o 
  -3  -4   3       23.16       29.13      1.94 o 
  -2  -4   3        0.19        0.65      0.43 o 
  -1  -4   3       64.94       64.01      0.65 o 
   0  -4   3      266.38      242.55      3.66 o 
   1  -4   3       58.85       64.28      1.08 o 
   2  -4   3       85.83       88.91      1.72 o 
   3  -4   3       35.72       46.46      3.88 o 
   4  -4   3      215.61      231.62      1.98 o 
   5  -4   3       38.21       37.43      0.73 o 
   6  -4   3        0.00        0.00      1.94 o 
   7  -4   3       12.64       16.51      2.91 o 
   8  -4   3       56.65       59.73      4.37 o 
   9  -4   3       62.02       55.36      4.86 o 
  10  -4   3       87.56       83.52      5.83 o 
  11  -4   3        6.43       -0.97      2.91 o 
 -10  -3   3       11.18        9.71      3.40 o 
  -9  -3   3      116.00      121.89      5.34 o 
  -8  -3   3       69.81       71.87      5.83 o 
  -7  -3   3       21.34       25.25      2.91 o 
  -6  -3   3      999.23      972.16     12.17 o 
  -5  -3   3      267.32      274.53      4.86 o 
  -4  -3   3      253.08      264.35      4.37 o 
  -3  -3   3      205.90      208.46      4.37 o 
  -2  -3   3       45.56       47.20      0.49 o 
  -1  -3   3      327.33      320.16     11.19 o 
   0  -3   3      600.67      542.31      3.45 o 
   1  -3   3       61.34       54.27      0.95 o 
   2  -3   3      191.04      203.25      1.58 o 
   3  -3   3     1073.09     1043.72     11.22 o 
   4  -3   3      249.68      244.94      4.37 o 
   5  -3   3      147.14      160.78      3.89 o 
   6  -3   3        0.05        0.49      1.46 o 
   7  -3   3       12.29       12.14      2.43 o 
   8  -3   3      417.32      444.20     11.66 o 
   9  -3   3        3.32        1.94      2.43 o 
  10  -3   3       20.76       25.73      3.88 o 
  11  -3   3       43.87       31.28     19.18 o 
 -10  -2   3       50.92       45.64      4.37 o 
  -9  -2   3       18.43       17.78      3.93 o 
  -8  -2   3      575.92      589.17      6.18 o 
  -7  -2   3       34.91       36.22      0.78 o 
  -6  -2   3       22.90       24.41      0.65 o 
  -5  -2   3      188.77      180.12      2.42 o 
  -4  -2   3       65.71       55.06      0.69 o 
  -3  -2   3      215.60      211.18      2.06 o 
  -2  -2   3     4169.07     4190.28     29.16 o 
  -1  -2   3      966.20      927.02      8.79 o 
   0  -2   3       21.58       25.75      0.69 o 
   1  -2   3     9121.71     8838.11    264.76 o 
   2  -2   3     4492.46     4462.09     43.94 o 
   3  -2   3     1544.38     1470.16     14.68 o 
   4  -2   3     1160.35     1232.18     17.56 o 
   5  -2   3      579.65      626.28      6.81 o 
   6  -2   3      669.03      660.46      6.81 o 
   7  -2   3      311.20      326.05      2.99 o 
   8  -2   3       61.00       62.84      1.74 o 
   9  -2   3      109.21      126.32      2.30 o 
  10  -2   3      185.56      196.51      4.28 o 
  11  -2   3      185.65      212.25      9.47 o 
 -11  -1   3        0.61       -0.97      2.43 o 
 -10  -1   3       65.98       62.64      6.31 o 
  -9  -1   3       56.36       51.44      1.49 o 
  -8  -1   3      153.08      153.13      2.65 o 
  -7  -1   3      345.82      343.79      3.72 o 
  -6  -1   3       36.82       42.20      2.53 o 
  -5  -1   3      277.52      252.99      1.65 o 
  -4  -1   3      245.50      250.34      1.96 o 
  -3  -1   3      308.55      267.67      1.28 o 
  -2  -1   3     4379.14     4478.57     25.17 o 
  -1  -1   3      993.81      888.85      3.81 o 
   0  -1   3      148.31      150.78      0.77 o 
   1  -1   3        9.44        7.28      0.49 o 
   2  -1   3      133.28      117.12      1.94 o 
   3  -1   3      408.92      368.35      2.92 o 
   4  -1   3      168.92      160.43      1.30 o 
   5  -1   3     2317.56     2535.21     17.56 o 
   6  -1   3       10.62       15.66      1.11 o 
   7  -1   3       53.49       50.35      1.15 o 
   8  -1   3       59.07       59.59      1.46 o 
   9  -1   3       12.06        8.31      1.40 o 
  10  -1   3       21.44       13.58      1.76 o 
  11  -1   3       54.38       56.97      2.29 o 
 -11   0   3       17.97       22.33      3.40 o 
 -10   0   3      205.54      222.34      3.73 o 
  -9   0   3      341.90      344.11      5.87 o 
  -8   0   3      932.70      942.51     12.83 o 
  -7   0   3       75.83       74.17      1.72 o 
  -6   0   3      175.59      165.32      1.63 o 
  -5   0   3      457.06      521.94      3.97 o 
  -4   0   3       77.61       80.41      0.98 o 
  -3   0   3     3357.02     3431.77     15.88 o 
  -2   0   3      229.92      227.51      1.22 o 
  -1   0   3      863.23      827.53      7.24 o 
   0   0   3     1787.26     1567.03      8.92 o 
   1   0   3     9245.69     9431.67    101.13 o 
   2   0   3       13.03       13.66      0.97 o 
   3   0   3      279.92      294.65      3.40 o 
   4   0   3     1123.27     1162.70      7.57 o 
   5   0   3     2674.34     2698.08     17.16 o 
   6   0   3      169.01      164.63      1.92 o 
   7   0   3       18.67       15.78      1.10 o 
   8   0   3      238.74      256.37      2.97 o 
   9   0   3        0.10       -0.79      0.91 o 
  10   0   3        4.64        5.61      1.38 o 
  11   0   3       21.71       23.29      2.17 o 
 -11   1   3      133.10      132.09      4.86 o 
 -10   1   3       57.57       55.14      2.40 o 
  -9   1   3       46.44       40.59      3.40 o 
  -8   1   3     1067.26     1013.90      6.26 o 
  -7   1   3      163.56      146.90      1.70 o 
  -6   1   3       13.32       14.26      0.73 o 
  -5   1   3      726.21      859.37      4.64 o 
  -4   1   3     1341.65     1391.21      7.87 o 
  -3   1   3      746.17      732.10      4.12 o 
  -2   1   3       19.92       15.53      0.81 o 
  -1   1   3     2589.50     2442.31     15.26 o 
   0   1   3     1597.22     1395.52      8.36 o 
   1   1   3      120.66      124.32      2.67 o 
   2   1   3      809.83      798.71      7.32 o 
   3   1   3      118.26      119.30      1.52 o 
   4   1   3     1853.91     2072.16     20.54 o 
   5   1   3      879.34      882.47     11.20 o 
   6   1   3      355.70      342.69      2.81 o 
   7   1   3      164.98      154.40      2.73 o 
   8   1   3      157.32      159.14      2.44 o 
   9   1   3       74.96       66.24      1.85 o 
  10   1   3        0.18        0.17      1.05 o 
 -11   2   3        3.26        8.25      2.91 o 
 -10   2   3        2.17        2.72      2.56 o 
  -9   2   3      298.74      332.46      4.55 o 
  -8   2   3      460.87      421.13      5.22 o 
  -7   2   3       30.94       31.70      1.91 o 
  -6   2   3      364.71      367.89      3.79 o 
  -5   2   3     2541.72     2594.56     18.44 o 
  -4   2   3       65.91       55.45      1.10 o 
  -3   2   3       39.08       41.32      1.62 o 
  -2   2   3      426.13      428.34      3.44 o 
  -1   2   3     6403.35     6145.83     44.00 o 
   0   2   3       23.78       29.15      1.70 o 
   1   2   3       97.20       99.72      1.17 o 
   2   2   3        0.01        6.08      0.69 o 
   3   2   3      371.97      390.25      3.44 o 
   4   2   3      250.81      278.27      2.69 o 
   5   2   3      101.81      124.62      1.87 o 
   6   2   3      101.57      102.91      2.21 o 
   7   2   3       62.43       65.63      1.80 o 
   8   2   3       66.40       88.21      2.01 o 
   9   2   3       12.20       14.85      1.35 o 
  10   2   3        1.43        0.93      1.86 o 
 -11   3   3        5.13        5.85      2.18 o 
 -10   3   3        0.14        0.52      1.29 o 
  -9   3   3      155.26      156.97      2.71 o 
  -8   3   3        1.73        1.12      1.00 o 
  -7   3   3      149.17      139.18      2.12 o 
  -6   3   3       84.18       89.12      4.64 o 
  -5   3   3       15.19        6.11      0.96 o 
  -4   3   3       22.89       26.30      1.46 o 
  -3   3   3     1112.85     1093.31     10.00 o 
  -2   3   3     2587.25     2838.49     19.99 o 
  -1   3   3      133.00      148.56      1.87 o 
   0   3   3      881.34      815.26      5.68 o 
   1   3   3      594.91      631.25      4.48 o 
   2   3   3     1113.21     1172.47      9.02 o 
   3   3   3       22.17       34.45      1.17 o 
   4   3   3       98.70       97.39      2.06 o 
   5   3   3      337.66      321.23      3.89 o 
   6   3   3      509.07      481.39      4.56 o 
   7   3   3      339.00      338.29      3.02 o 
   8   3   3      104.82      123.88      1.97 o 
   9   3   3       84.31       81.47      2.67 o 
 -11   4   3       13.59        6.32      4.86 o 
 -10   4   3        5.36        2.27      1.68 o 
  -9   4   3      109.78      141.78      5.12 o 
  -8   4   3      180.26      186.37      5.83 o 
  -7   4   3        0.90        3.55      1.41 o 
  -6   4   3      961.23      925.54      6.91 o 
  -5   4   3      292.21      265.82      3.78 o 
  -4   4   3      345.52      386.94      4.47 o 
  -3   4   3      226.30      239.32      3.09 o 
  -2   4   3      253.14      287.14      3.65 o 
  -1   4   3     3535.36     3730.94     27.00 o 
   0   4   3      365.16      398.28      3.89 o 
   1   4   3      107.69      135.03      1.72 o 
   2   4   3     1386.98     1418.76     19.27 o 
   3   4   3       73.42       65.69      2.43 o 
   4   4   3      343.36      332.64      3.25 o 
   5   4   3       71.07       71.09      1.62 o 
   6   4   3        4.24        5.85      2.18 o 
   7   4   3      169.15      163.88      2.19 o 
   8   4   3       24.04       26.73      2.67 o 
 -11   5   3        8.69        4.40      1.94 o 
 -10   5   3        7.64        1.21      2.80 o 
  -9   5   3      468.62      489.03      9.65 o 
  -8   5   3       22.80       22.43      1.59 o 
  -7   5   3        0.31        1.54      1.11 o 
  -6   5   3     1810.80     1761.43     11.98 o 
  -5   5   3       95.52      105.08      4.37 o 
  -4   5   3       39.79       41.93      2.21 o 
  -3   5   3     1718.88     1827.61     26.61 o 
  -2   5   3      405.10      452.42      8.51 o 
  -1   5   3     1304.98     1337.45     10.17 o 
   0   5   3      249.74      260.74     10.45 o 
   1   5   3      219.95      254.87      3.16 o 
   2   5   3       65.41       67.09      2.91 o 
   3   5   3      196.04      193.57      2.43 o 
   4   5   3        6.11        6.01      1.17 o 
   5   5   3        9.25        9.52      1.03 o 
   6   5   3       15.29       13.94      1.46 o 
   7   5   3       18.14       13.88      3.02 o 
 -10   6   3       33.00       23.72      7.91 o 
  -9   6   3       10.28        4.85      1.83 o 
  -8   6   3      205.45      204.12      4.04 o 
  -7   6   3     1558.83     1525.84     11.40 o 
  -6   6   3       42.82       42.59      2.90 o 
  -5   6   3      219.78      192.44      4.85 o 
  -4   6   3      292.55      274.05      4.28 o 
  -3   6   3      607.52      622.80      6.36 o 
  -2   6   3      654.03      651.56      7.30 o 
  -1   6   3       33.16       33.10      2.06 o 
   0   6   3        2.53        1.70      1.03 o 
   1   6   3       47.50       42.18      1.98 o 
   2   6   3      116.80      118.99      2.06 o 
   3   6   3       91.79       96.68      2.06 o 
   4   6   3       48.71       57.71      1.52 o 
   5   6   3        2.55        1.21      0.69 o 
   6   6   3       78.07       64.26      5.10 o 
   7   6   3       97.18      123.34      8.74 o 
 -10   7   3       53.60       41.03     25.25 o 
  -9   7   3        0.44        1.22      1.30 o 
  -8   7   3      262.24      261.16      3.78 o 
  -7   7   3      199.55      191.63      3.26 o 
  -6   7   3        0.10        1.70      2.06 o 
  -5   7   3      505.59      509.27     24.06 o 
  -4   7   3      143.24      130.77      6.56 o 
  -3   7   3       25.67       28.01      2.21 o 
  -2   7   3        2.81        2.67      1.70 o 
  -1   7   3      122.97      109.93      3.40 o 
   0   7   3      428.31      427.76      4.81 o 
   1   7   3      102.72       99.51      2.21 o 
   2   7   3      129.35      124.62      4.61 o 
   3   7   3       18.49       16.15      1.46 o 
   4   7   3       14.38       14.47      1.52 o 
   5   7   3       27.38       27.16      1.84 o 
   6   7   3       19.84       22.82      4.37 o 
  -9   8   3        0.49        0.63      1.25 o 
  -8   8   3        0.31        1.23      1.25 o 
  -7   8   3       50.16       37.81     24.52 o 
  -6   8   3       24.06       16.22     11.17 o 
  -5   8   3        4.84        6.31      2.40 o 
  -4   8   3      624.38      638.19      7.91 o 
  -3   8   3       22.26       21.36      2.87 o 
  -2   8   3      109.96      108.54      3.25 o 
  -1   8   3       18.82       23.35      2.06 o 
   0   8   3      981.33      946.09     22.87 o 
   1   8   3        8.01        8.45      1.52 o 
   2   8   3       23.67       22.91      1.72 o 
   3   8   3        4.31        3.40      1.17 o 
   4   8   3        4.39        7.22      1.52 o 
   5   8   3       21.11       32.53      4.37 o 
   6   8   3        3.35        5.83      3.88 o 
  -8   9   3       15.52       16.92      5.74 o 
  -7   9   3        0.51        3.26      4.28 o 
  -6   9   3      276.87      290.41      6.69 o 
  -5   9   3      230.87      222.33      6.56 o 
  -4   9   3       54.95       55.71      4.13 o 
  -3   9   3        5.29        5.83      2.06 o 
  -2   9   3       18.75       19.71      2.87 o 
  -1   9   3       10.75       13.39      2.06 o 
   0   9   3       65.26       52.51      2.56 o 
   1   9   3        2.10        3.78      1.52 o 
   2   9   3       27.78       24.80      1.86 o 
   3   9   3      102.88      117.39      3.64 o 
   4   9   3       36.52       21.36      2.43 o 
   5   9   3       30.14       41.27      5.34 o 
  -7  10   3        1.89        1.21      2.75 o 
  -6  10   3       27.64       16.01     12.62 o 
  -5  10   3      354.02      394.84      7.53 o 
  -4  10   3       21.35       25.10      3.25 o 
  -3  10   3       15.69       16.67      3.31 o 
  -2  10   3       47.34       50.12      3.25 o 
  -1  10   3        7.62        8.18      2.21 o 
   0  10   3       42.28       59.44      8.25 o 
   1  10   3      112.45      122.71      3.38 o 
   2  10   3        6.11        4.49      1.98 o 
   3  10   3       21.18       22.33      4.37 o 
  -5  11   3        3.44        1.70      2.75 o 
  -4  11   3        0.12        1.21      2.40 o 
  -3  11   3       15.12       18.90      3.25 o 
  -2  11   3      236.36      246.04     10.69 o 
  -1  11   3       62.90       82.51      4.66 o 
   0  11   3        3.87        2.43      2.50 o 
  -2 -11   4        0.11        1.46      2.91 o 
  -1 -11   4      242.63      243.83      7.04 o 
   0 -11   4      196.92      193.08      5.94 o 
   1 -11   4      146.87      141.49      3.08 o 
   2 -11   4       25.70       20.60      1.92 o 
   3 -11   4       25.84       22.17      7.25 o 
   4 -11   4        5.35        4.99      2.14 o 
   5 -11   4       64.43       56.09      2.65 o 
  -4 -10   4      106.76      112.17      6.31 o 
  -3 -10   4       37.22       34.96      6.80 o 
  -2 -10   4        0.84        1.46      2.43 o 
  -1 -10   4       43.58       40.21      7.28 o 
   0 -10   4       63.37       63.14      2.31 o 
   1 -10   4      210.66      218.42      3.26 o 
   2 -10   4       15.72       13.45      1.82 o 
   3 -10   4        9.51       11.21      1.51 o 
   4 -10   4      217.11      238.78     12.89 o 
   5 -10   4       79.04       87.01      3.00 o 
   6 -10   4       74.13       76.72      6.31 o 
  -5  -9   4       75.02       80.61      8.74 o 
  -4  -9   4      535.69      547.75     11.66 o 
  -3  -9   4      107.41      105.38      7.77 o 
  -2  -9   4      266.58      263.24      6.56 o 
  -1  -9   4       25.14       28.32      1.45 o 
   0  -9   4       10.89        9.17      1.20 o 
   1  -9   4       20.86       22.30      2.06 o 
   2  -9   4        3.13        3.22      1.56 o 
   3  -9   4      130.12      132.40      2.82 o 
   4  -9   4       49.36       65.86     23.06 o 
   5  -9   4      200.21      205.43      4.57 o 
   6  -9   4        0.74      112.15      6.80 o 
   8  -9   4        9.92       11.17      5.34 o 
   9  -9   4       76.95      101.97      8.74 o 
  -6  -8   4       23.41       21.36      4.37 o 
  -5  -8   4       76.43       83.03      7.77 o 
  -4  -8   4        5.27        4.37      2.91 o 
  -3  -8   4      124.28      116.20      5.34 o 
  -2  -8   4       43.20       44.43      2.19 o 
  -1  -8   4       17.76       18.19      1.05 o 
   0  -8   4       10.69       11.80      1.24 o 
   1  -8   4      112.61      116.44      2.14 o 
   2  -8   4        3.95        4.94      1.00 o 
   3  -8   4      391.01      426.65      4.10 o 
   4  -8   4        1.46        2.43      2.43 o 
   5  -8   4      123.72      114.00      1.86 o 
   6  -8   4      469.53      450.31     19.19 o 
   7  -8   4       13.51       16.51      4.37 o 
   8  -8   4      269.11      411.93     17.00 o 
   9  -8   4       47.84       36.90      6.31 o 
  -7  -7   4        3.07        5.34      3.40 o 
  -6  -7   4       35.38       33.99      4.37 o 
  -5  -7   4      274.47      278.36      7.29 o 
  -4  -7   4     1307.77     1383.00     18.50 o 
  -3  -7   4       46.28       46.67      0.79 o 
  -2  -7   4      141.43      147.57      1.78 o 
  -1  -7   4      201.16      212.97      2.11 o 
   0  -7   4       12.43       12.18      1.29 o 
   1  -7   4        7.03        7.49      1.00 o 
   2  -7   4       11.20        9.49      1.00 o 
   3  -7   4     1126.34     1135.41     12.70 o 
   4  -7   4      217.38      205.17      4.86 o 
   5  -7   4      348.59      351.49      2.92 o 
   6  -7   4       96.00       91.68     12.63 o 
   7  -7   4      378.44      386.79     13.61 o 
   8  -7   4       52.03       56.32      5.34 o 
   9  -7   4        5.97        4.86      3.88 o 
  10  -7   4       13.01       12.14      4.86 o 
  -8  -6   4       46.93       45.16      4.86 o 
  -7  -6   4      435.08      400.90      9.23 o 
  -6  -6   4       30.95       32.53      5.83 o 
  -5  -6   4      144.19      143.27      4.86 o 
  -4  -6   4      337.44      352.78      6.80 o 
  -3  -6   4       72.71       78.67      3.40 o 
  -2  -6   4        1.12        1.09      0.46 o 
  -1  -6   4       16.36       11.96      2.25 o 
   0  -6   4      558.46      543.05      4.65 o 
   1  -6   4       15.70       15.88      2.48 o 
   2  -6   4     1450.92     1531.30     14.53 o 
   3  -6   4        3.31        2.52      0.60 o 
   4  -6   4       18.56       21.46      0.78 o 
   5  -6   4       34.38       39.11      0.84 o 
   6  -6   4       17.38       17.96      3.40 o 
   7  -6   4       18.30       19.42      4.37 o 
   8  -6   4      219.41      230.24      7.77 o 
   9  -6   4       10.42        7.28      3.88 o 
  10  -6   4       44.82       52.44      5.83 o 
  -9  -5   4        0.11        1.46      2.91 o 
  -8  -5   4        6.70        8.74      3.40 o 
  -7  -5   4       12.12       10.68      2.91 o 
  -6  -5   4      784.93      761.21     11.67 o 
  -5  -5   4      301.44      297.84      6.32 o 
  -4  -5   4       36.12       35.45      2.43 o 
  -3  -5   4     1439.60     1542.38     17.55 o 
  -2  -5   4      810.19      851.85     15.09 o 
  -1  -5   4       25.46       30.10      0.81 o 
   0  -5   4      593.77      606.93      6.69 o 
   1  -5   4        6.06        7.77      0.71 o 
   2  -5   4       58.49       52.82      1.74 o 
   3  -5   4      307.77      287.92      3.05 o 
   4  -5   4       35.36       28.75      1.70 o 
   5  -5   4        0.38        1.46      1.94 o 
   6  -5   4      164.76      164.17      8.26 o 
   7  -5   4        2.41        1.46      2.43 o 
   8  -5   4       48.46       48.07      4.86 o 
   9  -5   4       31.14       26.70      4.37 o 
  10  -5   4       21.84       15.05      4.37 o 
  11  -5   4       16.97        0.00      2.91 o 
  -9  -4   4       41.42       36.90      4.37 o 
  -8  -4   4      115.65       93.73      7.28 o 
  -7  -4   4      274.44      274.97      6.80 o 
  -6  -4   4        3.46        5.34      2.43 o 
  -5  -4   4       65.59       68.95      2.91 o 
  -4  -4   4      112.25      126.28      3.40 o 
  -3  -4   4      898.55      905.83     10.23 o 
  -2  -4   4       21.47       18.43      1.04 o 
  -1  -4   4        9.05       10.52      0.73 o 
   0  -4   4      758.46      778.49     10.72 o 
   1  -4   4     5296.65     5695.24     40.72 o 
   2  -4   4        6.86        3.45      0.47 o 
   3  -4   4      314.80      329.09      2.29 o 
   4  -4   4     1714.60     1689.09     19.05 o 
   5  -4   4      304.20      332.41      6.32 o 
   6  -4   4       52.76       53.90      5.34 o 
   7  -4   4        0.35       -0.97      1.94 o 
   8  -4   4      373.38      369.79     11.66 o 
   9  -4   4       77.52       82.55      5.34 o 
  10  -4   4       64.83       67.98      5.34 o 
  11  -4   4       55.65       63.97      8.25 o 
 -10  -3   4        0.04        0.49      2.43 o 
  -9  -3   4       39.96       36.42      3.88 o 
  -8  -3   4       75.92       76.24      4.37 o 
  -7  -3   4       14.01       11.17      2.43 o 
  -6  -3   4       10.42        9.71      1.94 o 
  -5  -3   4       46.48       47.10      3.88 o 
  -4  -3   4      345.04      385.76      4.62 o 
  -3  -3   4      674.44      710.90     11.68 o 
  -2  -3   4       50.88       46.87      1.26 o 
  -1  -3   4      555.94      509.23      2.80 o 
   0  -3   4      253.94      235.78      1.72 o 
   1  -3   4     1456.75     1380.91      8.57 o 
   2  -3   4        1.74        2.75      0.73 o 
   3  -3   4     2398.98     2364.96     24.53 o 
   4  -3   4      890.27      975.32     11.20 o 
   5  -3   4     1073.97     1146.51     13.64 o 
   6  -3   4       20.51       17.96      3.88 o 
   7  -3   4       69.05       73.81      3.88 o 
   8  -3   4       11.19       16.99      3.40 o 
   9  -3   4        1.56        2.91      2.91 o 
  10  -3   4       91.89      104.25      3.94 o 
  11  -3   4        2.44        2.13      2.43 o 
 -10  -2   4        0.00       -0.97      2.43 o 
  -9  -2   4      153.65      156.38      7.77 o 
  -8  -2   4      131.39      116.94      1.60 o 
  -7  -2   4       29.89       27.24      1.07 o 
  -6  -2   4      190.30      193.37      1.26 o 
  -5  -2   4        0.73        1.17      0.44 o 
  -4  -2   4       37.87       31.37      0.84 o 
  -3  -2   4      140.23      117.16      2.50 o 
  -2  -2   4     1834.28     1787.75      7.49 o 
  -1  -2   4     1400.43     1348.52     14.39 o 
   0  -2   4   123638.08   133677.55   1276.33 o 
   1  -2   4     5254.10     5455.65     29.32 o 
   2  -2   4       45.95       51.48      0.49 o 
   3  -2   4     1246.92     1232.80     12.70 o 
   4  -2   4       17.05       21.31      0.49 o 
   5  -2   4      382.08      361.33      3.65 o 
   6  -2   4      363.79      380.21      3.00 o 
   7  -2   4      432.93      426.90      3.29 o 
   8  -2   4      441.99      418.80      5.53 o 
   9  -2   4        4.30        6.01      1.35 o 
  10  -2   4        3.59        1.99      1.11 o 
  11  -2   4       26.97       20.69     12.87 o 
 -11  -1   4       14.53       16.02      5.83 o 
 -10  -1   4       88.50      103.92      4.86 o 
  -9  -1   4       31.07       29.35      1.32 o 
  -8  -1   4      364.49      388.88      4.55 o 
  -7  -1   4      136.82      119.11      1.92 o 
  -6  -1   4        3.50        3.34      0.64 o 
  -5  -1   4      323.68      360.32      2.67 o 
  -4  -1   4      966.49     1098.99      5.21 o 
  -3  -1   4      628.48      671.87      3.13 o 
  -2  -1   4       68.87       61.94      0.57 o 
  -1  -1   4     6822.56     6930.61     33.85 o 
   0  -1   4        0.75        1.94      0.92 o 
   1  -1   4    11216.88    11785.49     90.15 o 
   2  -1   4      833.33      842.30      7.81 o 
   3  -1   4      441.41      512.86      5.35 o 
   4  -1   4      927.26      981.17      6.82 o 
   5  -1   4        6.80        4.69      0.61 o 
   6  -1   4       11.76        8.45      0.91 o 
   7  -1   4      546.25      561.92      4.22 o 
   8  -1   4        7.00        7.10      1.17 o 
   9  -1   4       19.84       17.42      1.41 o 
  10  -1   4       19.33       17.81      1.59 o 
  11  -1   4        0.11       -0.05      1.52 o 
 -11   0   4        0.38        2.43      2.43 o 
 -10   0   4       49.61       53.54      2.90 o 
  -9   0   4      442.97      390.84      5.98 o 
  -8   0   4      547.95      512.44      4.58 o 
  -7   0   4        5.30        7.08      0.89 o 
  -6   0   4        6.50        5.88      0.66 o 
  -5   0   4     1605.68     1732.97      8.88 o 
  -4   0   4       14.19       11.76      0.59 o 
  -3   0   4      102.09      113.94      1.02 o 
  -2   0   4     5855.66     5838.11     32.74 o 
  -1   0   4    15430.71    14365.67    114.87 o 
   0   0   4      872.70      870.41      5.50 o 
   1   0   4      540.52      519.62      3.45 o 
   2   0   4     1855.85     1760.90     11.46 o 
   3   0   4     1041.92      968.60      9.27 o 
   4   0   4      657.03      741.86      7.79 o 
   5   0   4        9.38        6.31      0.87 o 
   6   0   4      316.82      308.22      3.13 o 
   7   0   4       36.10       41.91      1.43 o 
   8   0   4      244.62      224.96      2.76 o 
   9   0   4       71.70       70.56      2.14 o 
  10   0   4      120.16      118.23      2.96 o 
  11   0   4        2.58        3.81      1.63 o 
 -11   1   4        5.92        5.83      3.88 o 
 -10   1   4       86.20       74.52      2.56 o 
  -9   1   4       35.28       35.80      2.91 o 
  -8   1   4       11.62       13.57      1.71 o 
  -7   1   4      636.85      655.52      4.77 o 
  -6   1   4       64.97       69.22      1.78 o 
  -5   1   4        6.54       10.55      0.84 o 
  -4   1   4       97.41       97.33      1.20 o 
  -3   1   4      133.81      118.05      2.64 o 
  -2   1   4     1949.37     1797.13     12.53 o 
  -1   1   4     1460.58     1401.18     11.53 o 
   0   1   4       37.18       36.57      0.81 o 
   1   1   4     2227.15     2189.66     13.93 o 
   2   1   4       73.99       89.27      1.25 o 
   3   1   4     2344.47     2404.30     16.30 o 
   4   1   4      252.40      268.74      3.40 o 
   5   1   4        0.60        0.73      0.69 o 
   6   1   4      697.85      632.29      6.57 o 
   7   1   4        2.77        5.62      0.91 o 
   8   1   4       78.71       77.80      1.76 o 
   9   1   4       55.08       45.89      1.90 o 
  10   1   4       24.38       28.34      2.21 o 
 -11   2   4       89.39      115.74      4.37 o 
 -10   2   4      306.89      312.63      6.32 o 
  -9   2   4       27.60       35.49      2.21 o 
  -8   2   4     1005.73      969.20      7.29 o 
  -7   2   4      582.10      590.31      4.67 o 
  -6   2   4       31.79       28.62      2.18 o 
  -5   2   4     1860.37     1979.36     12.07 o 
  -4   2   4      182.45      183.81      1.86 o 
  -3   2   4       46.79       46.70      1.94 o 
  -2   2   4      962.47      993.36      6.90 o 
  -1   2   4        0.87        1.70      0.69 o 
   0   2   4       20.08       27.20      1.03 o 
   1   2   4       34.54       16.76      0.69 o 
   2   2   4     1835.53     1884.42     12.63 o 
   3   2   4     1143.22     1272.01      8.62 o 
   4   2   4      551.99      579.28      4.78 o 
   5   2   4       12.00       10.68      1.46 o 
   6   2   4      628.81      616.05      6.32 o 
   7   2   4     2307.74     2165.31     14.09 o 
   8   2   4        1.38        1.38      1.05 o 
   9   2   4        1.18        2.61      1.24 o 
  10   2   4        7.92        6.91      2.67 o 
 -11   3   4        1.61        1.21      1.72 o 
 -10   3   4        5.74        6.71      1.72 o 
  -9   3   4        5.89        4.32      1.73 o 
  -8   3   4        6.50        5.42      2.19 o 
  -7   3   4      284.30      274.46      3.00 o 
  -6   3   4       27.85       34.12      1.41 o 
  -5   3   4     1150.87     1189.77      7.94 o 
  -4   3   4      568.21      611.61      5.50 o 
  -3   3   4      153.04      181.21      2.40 o 
  -2   3   4      344.84      395.00      4.21 o 
  -1   3   4      303.22      258.67      2.75 o 
   0   3   4       20.31       13.84      1.03 o 
   1   3   4     1744.28     1896.14     13.32 o 
   2   3   4       13.02       14.42      0.81 o 
   3   3   4     2309.32     2357.50     16.76 o 
   4   3   4      825.31      859.90      7.79 o 
   5   3   4        1.97        5.34      1.46 o 
   6   3   4      524.72      526.06      5.66 o 
   7   3   4       71.63       66.50      3.16 o 
   8   3   4       19.42       14.97      1.41 o 
   9   3   4       62.19       63.78      2.91 o 
 -11   4   4      291.61      341.80      7.60 o 
 -10   4   4        0.64        1.53      1.52 o 
  -9   4   4       91.45      106.23      2.53 o 
  -8   4   4      343.42      328.03      3.71 o 
  -7   4   4      287.39      279.00      3.87 o 
  -6   4   4      426.48      399.09      9.51 o 
  -5   4   4      179.58      176.99      3.25 o 
  -4   4   4      208.77      237.38      3.44 o 
  -3   4   4      870.75      913.63      9.98 o 
  -2   4   4     1723.42     1723.60     15.15 o 
  -1   4   4      138.21      117.10      2.06 o 
   0   4   4       98.05       94.31      2.06 o 
   1   4   4      819.59      820.08      6.20 o 
   2   4   4       61.76       53.71      1.70 o 
   3   4   4        7.89        9.35      1.46 o 
   4   4   4        0.19       -0.24      0.69 o 
   5   4   4     1918.37     1896.26     14.48 o 
   6   4   4      323.81      338.33      3.95 o 
   7   4   4       10.02       11.40      6.80 o 
   8   4   4        2.63        0.35      0.91 o 
 -11   5   4        9.54        6.20      2.66 o 
 -10   5   4      282.39      271.48     15.24 o 
  -9   5   4       77.82       80.10      9.62 o 
  -8   5   4       48.21       50.96      2.67 o 
  -7   5   4       35.31       34.11      2.11 o 
  -6   5   4       99.45       95.26      2.30 o 
  -5   5   4      131.06      132.11      3.25 o 
  -4   5   4       68.33       73.55      2.56 o 
  -3   5   4        2.72        4.13      1.37 o 
  -2   5   4      114.73      105.25      2.79 o 
  -1   5   4       58.11       73.38      2.06 o 
   0   5   4      896.71      972.29     12.90 o 
   1   5   4        0.06        0.24      0.73 o 
   2   5   4     1006.77      999.78      9.50 o 
   3   5   4      286.29      265.12      2.91 o 
   4   5   4     1012.52     1021.96      9.25 o 
   5   5   4        7.64        6.16      1.03 o 
   6   5   4        7.05       11.65      2.06 o 
   7   5   4        1.92        4.05      1.30 o 
 -10   6   4        0.00       -0.36      1.19 o 
  -9   6   4       10.83       10.71      3.43 o 
  -8   6   4      202.83      207.04      4.39 o 
  -7   6   4      284.27      279.13      4.72 o 
  -6   6   4      265.15      249.22     10.93 o 
  -5   6   4      157.97      170.34      4.76 o 
  -4   6   4      607.91      605.24      6.88 o 
  -3   6   4      202.62      195.82      3.59 o 
  -2   6   4       12.65       13.61      1.72 o 
  -1   6   4      203.96      202.54      3.25 o 
   0   6   4       51.35       54.83      2.33 o 
   1   6   4       21.82       24.58      1.52 o 
   2   6   4      198.96      183.65      2.75 o 
   3   6   4      656.24      611.16     11.19 o 
   4   6   4      834.62      818.65      7.54 o 
   5   6   4      437.26      405.08      4.12 o 
   6   6   4       69.30       79.67      2.50 o 
   7   6   4        7.72        6.80      3.40 o 
 -10   7   4        5.06        2.30      1.61 o 
  -9   7   4       15.49       11.55      3.92 o 
  -8   7   4       11.30        6.59      3.48 o 
  -7   7   4       15.72       12.68      1.93 o 
  -6   7   4        0.07        0.97      2.42 o 
  -5   7   4      584.40      540.14     13.13 o 
  -4   7   4       78.23       77.03      3.25 o 
  -3   7   4      243.72      230.98      4.28 o 
  -2   7   4        2.25        2.12      1.69 o 
  -1   7   4      261.51      234.24      3.89 o 
   0   7   4      108.57      111.07      2.56 o 
   1   7   4      476.11      458.74      4.97 o 
   2   7   4      107.10       97.63      2.40 o 
   3   7   4      983.49      955.58     14.11 o 
   4   7   4      100.26       83.11      2.68 o 
   5   7   4       96.43       91.79      2.21 o 
   6   7   4       10.17        6.80      3.40 o 
  -9   8   4        3.69        3.38      2.47 o 
  -8   8   4        0.02       -0.37      1.33 o 
  -7   8   4        7.73        3.88      3.88 o 
  -6   8   4      110.78      118.82      4.46 o 
  -5   8   4        2.57        1.70      2.06 o 
  -4   8   4       21.80       13.30      2.94 o 
  -3   8   4        0.41        0.00      1.37 o 
  -2   8   4     1517.40     1465.59     39.47 o 
  -1   8   4      269.17      274.13      6.07 o 
   0   8   4      872.43      821.59      8.42 o 
   1   8   4       14.61       21.43      2.90 o 
   2   8   4        2.38        0.62      1.17 o 
   3   8   4       60.78       55.52      2.21 o 
   4   8   4      194.71      172.84      3.50 o 
   5   8   4       52.71       50.01      2.91 o 
  -8   9   4       55.92       58.87      5.34 o 
  -7   9   4        5.90        8.83      7.77 o 
  -6   9   4        0.05       -1.54      2.87 o 
  -5   9   4      383.38      355.74     10.45 o 
  -4   9   4       94.26      107.94      4.12 o 
  -3   9   4       30.63       28.55      2.90 o 
  -2   9   4       21.70       25.48      2.75 o 
  -1   9   4        8.41        6.53      1.86 o 
   0   9   4      126.83      128.95      3.59 o 
   1   9   4       22.52       22.33      2.21 o 
   2   9   4       34.83       36.51      3.59 o 
   3   9   4        4.97        6.88      1.98 o 
   4   9   4       25.31       16.99      7.04 o 
  -7  10   4        0.90        0.52      2.56 o 
  -6  10   4       78.71       82.41      4.97 o 
  -5  10   4       26.80       31.63      3.78 o 
  -4  10   4        7.63        6.36      3.31 o 
  -3  10   4      199.96      187.69      6.31 o 
  -2  10   4      167.70      152.31      5.47 o 
  -1  10   4        2.85        4.76      2.68 o 
   0  10   4      369.01      369.44      6.00 o 
   1  10   4       47.73       38.65     23.06 o 
   2  10   4       20.71       17.96      2.56 o 
  -4  11   4       22.70       29.10      4.76 o 
  -3  11   4        2.11        0.24      2.06 o 
  -2  11   4        0.67        0.26      1.86 o 
  -1  11   4        0.48        0.62      1.86 o 
   0  11   4       37.75       22.40     15.05 o 
  -2 -11   5       73.09       75.26      5.34 o 
  -1 -11   5      300.48      296.81     11.66 o 
   0 -11   5       36.03       29.63      6.31 o 
   1 -11   5      167.90      179.23      5.34 o 
   2 -11   5        2.79        2.50      1.77 o 
   3 -11   5       15.69        7.77      5.34 o 
   4 -11   5       50.23       40.46     22.58 o 
   5 -11   5      103.42      104.89      6.80 o 
   6 -11   5        3.25       -1.46      3.88 o 
  -4 -10   5        8.46        9.22      3.88 o 
  -3 -10   5       12.13       12.62      3.88 o 
  -2 -10   5       11.55       12.14      3.40 o 
  -1 -10   5       15.88       13.52      2.91 o 
   0 -10   5      120.59      128.29      3.03 o 
   1 -10   5        0.00        0.97      1.37 o 
   2 -10   5       28.00       27.40      2.56 o 
   3 -10   5       24.72       17.72      3.72 o 
   4 -10   5       29.07       32.05      2.12 o 
   5 -10   5       40.34       41.34      2.18 o 
   7 -10   5       35.99       34.47      9.71 o 
  -5  -9   5       58.99       57.78      5.34 o 
  -4  -9   5       15.90       16.99      3.88 o 
  -3  -9   5        4.57        6.80      2.91 o 
  -2  -9   5       50.39       53.61      2.33 o 
  -1  -9   5       37.04       40.98      1.98 o 
   0  -9   5        2.76        3.64      1.37 o 
   1  -9   5       28.87       25.71      2.33 o 
   2  -9   5       14.31       14.46      1.68 o 
   3  -9   5       52.88       54.74      1.86 o 
   4  -9   5      569.18      578.75      6.65 o 
   5  -9   5       32.91       33.48      3.88 o 
   6  -9   5      863.22      905.63     20.91 o 
   8  -9   5      172.99      174.35      8.74 o 
  -6  -8   5        1.18       -0.49      2.43 o 
  -5  -8   5        0.07       -0.49      2.43 o 
  -4  -8   5      220.01      217.12      6.80 o 
  -3  -8   5       19.53       16.86      1.41 o 
  -2  -8   5      351.55      353.49      3.38 o 
  -1  -8   5      131.18      139.02      2.42 o 
   0  -8   5       96.25       97.28      2.21 o 
   1  -8   5     1013.52     1069.95     18.25 o 
   2  -8   5       87.35       97.53      1.82 o 
   3  -8   5      207.04      213.87      2.62 o 
   4  -8   5      190.28      185.54      9.96 o 
   5  -8   5       14.26       19.85      1.36 o 
   6  -8   5      579.29      618.84     12.64 o 
   7  -8   5        0.06       -0.97      2.91 o 
   8  -8   5        3.71       -1.94      3.88 o 
   9  -8   5        1.48       -2.43      3.88 o 
  -7  -7   5        4.03        3.40      3.40 o 
  -6  -7   5      100.34       96.64      5.34 o 
  -5  -7   5      130.72      132.58      5.83 o 
  -4  -7   5      198.19      195.75      5.83 o 
  -3  -7   5      405.96      412.12      7.29 o 
  -2  -7   5      152.69      152.14      3.89 o 
  -1  -7   5       77.52       77.85      1.62 o 
   0  -7   5      163.26      170.36      2.79 o 
   1  -7   5        4.11        2.33      0.81 o 
   2  -7   5        0.01       -0.16      0.84 o 
   3  -7   5      261.09      276.40      7.04 o 
   4  -7   5       79.20       78.67      1.38 o 
   5  -7   5       52.42       51.80      3.16 o 
   6  -7   5      271.77      273.51      7.77 o 
   7  -7   5       53.66       49.53      5.34 o 
   8  -7   5        6.49        8.74      4.37 o 
   9  -7   5      227.15      267.63      9.71 o 
  10  -7   5        0.79        2.91      4.37 o 
  -8  -6   5      170.49      198.15      7.28 o 
  -7  -6   5      112.77      128.69      5.83 o 
  -6  -6   5       56.96       59.24      4.37 o 
  -5  -6   5        4.14        2.91      3.88 o 
  -4  -6   5       33.93       29.13      2.91 o 
  -3  -6   5      276.20      280.34      7.29 o 
  -2  -6   5       14.98       11.14      0.42 o 
  -1  -6   5      283.89      298.87      3.44 o 
   0  -6   5      232.18      258.13      3.14 o 
   1  -6   5      179.71      177.02      2.50 o 
   2  -6   5        5.92        4.37      0.87 o 
   3  -6   5      437.61      461.96      7.78 o 
   4  -6   5       16.09       15.10      1.70 o 
   5  -6   5      370.28      362.06     10.69 o 
   6  -6   5        0.42        0.49      2.43 o 
   7  -6   5      205.37      211.78      6.80 o 
   8  -6   5      268.02      281.76      8.74 o 
   9  -6   5      144.60      172.89      7.77 o 
  10  -6   5       84.04       91.78      6.80 o 
  -9  -5   5        3.52        5.83      3.40 o 
  -8  -5   5        9.43        9.22      3.40 o 
  -7  -5   5      193.33      179.23      6.31 o 
  -6  -5   5        8.69        9.22      4.37 o 
  -5  -5   5       58.98       57.30      3.40 o 
  -4  -5   5       97.03      105.87      5.34 o 
  -3  -5   5        3.20        5.83      1.46 o 
  -2  -5   5       52.51       57.53      0.77 o 
  -1  -5   5      136.96      136.74      1.94 o 
   0  -5   5        0.20        1.46      0.69 o 
   1  -5   5       72.80       72.21      1.34 o 
   2  -5   5       39.99       43.45      1.25 o 
   3  -5   5        6.25        7.74      0.47 o 
   4  -5   5        2.22        1.94      1.94 o 
   5  -5   5      265.37      293.96      6.80 o 
   6  -5   5       83.43       96.64      4.86 o 
   7  -5   5        0.57        0.00      1.94 o 
   8  -5   5      504.89      504.53     14.10 o 
   9  -5   5      192.43      200.59      7.29 o 
  10  -5   5       14.69       18.45      7.28 o 
  -9  -4   5        4.14        4.86      3.40 o 
  -8  -4   5        0.02       -0.97      2.43 o 
  -7  -4   5      332.96      334.28     10.20 o 
  -6  -4   5      248.31      250.67      5.83 o 
  -5  -4   5       14.52       16.51      3.40 o 
  -4  -4   5       63.62       70.90      2.91 o 
  -3  -4   5      322.65      328.56      4.86 o 
  -2  -4   5      193.67      187.98      1.84 o 
  -1  -4   5      703.43      754.22      4.10 o 
   0  -4   5        6.33        3.40      0.69 o 
   1  -4   5     2570.70     2624.98     17.46 o 
   2  -4   5       93.56       87.39      1.94 o 
   3  -4   5        6.54       23.30      3.40 o 
   4  -4   5      196.33      208.91      4.86 o 
   5  -4   5      117.93      141.33      4.37 o 
   6  -4   5        2.31        1.46      1.94 o 
   7  -4   5      733.28      741.28     11.67 o 
   8  -4   5     1149.37     1157.58     17.52 o 
   9  -4   5     1038.67     1082.14     17.03 o 
  10  -4   5       12.87       12.33      8.50 o 
  11  -4   5        0.14        0.24      2.06 o 
 -10  -3   5       13.76       15.05      3.88 o 
  -9  -3   5        2.97        1.94      2.43 o 
  -8  -3   5       12.19       15.05      2.91 o 
  -7  -3   5       14.90       14.57      2.91 o 
  -6  -3   5       63.65       63.19      2.40 o 
  -5  -3   5      560.03      603.26      5.85 o 
  -4  -3   5      257.90      291.62      4.37 o 
  -3  -3   5      643.65      629.59      6.57 o 
  -2  -3   5        3.64        5.18      0.56 o 
  -1  -3   5       18.00       22.77      0.67 o 
   0  -3   5     3563.00     3635.80     23.31 o 
   1  -3   5      992.47     1043.82      8.00 o 
   2  -3   5      751.92      709.86      7.80 o 
   3  -3   5       11.23       13.11      1.94 o 
   4  -3   5      736.81      732.66      9.25 o 
   5  -3   5        2.20        0.97      1.46 o 
   6  -3   5       25.24       24.76      2.91 o 
   7  -3   5        6.99        6.31      2.43 o 
   8  -3   5      180.60      190.32      4.08 o 
   9  -3   5       55.22       62.93      7.04 o 
  10  -3   5       67.90       51.83     28.65 o 
  11  -3   5      109.62      125.92      5.47 o 
 -10  -2   5      257.94      272.99      7.77 o 
  -9  -2   5        2.76        3.88      2.43 o 
  -8  -2   5      160.10      162.75      1.40 o 
  -7  -2   5      158.30      153.82      2.37 o 
  -6  -2   5        0.08        0.39      1.05 o 
  -5  -2   5     1304.27     1295.77      9.22 o 
  -4  -2   5      784.52      775.28      3.44 o 
  -3  -2   5       33.58       34.06      0.84 o 
  -2  -2   5     4659.31     4854.41     23.32 o 
  -1  -2   5     1162.00     1070.67      6.28 o 
   0  -2   5     1771.95     1759.46      8.87 o 
   1  -2   5       39.79       34.94      0.47 o 
   2  -2   5      884.60      871.06      5.32 o 
   3  -2   5      265.54      259.08      3.89 o 
   4  -2   5      234.81      252.95      1.62 o 
   5  -2   5      134.15      141.75      1.27 o 
   6  -2   5      494.86      483.62      5.08 o 
   7  -2   5        2.91        4.42      0.48 o 
   8  -2   5      312.18      321.56      3.06 o 
   9  -2   5       74.83       76.99      1.67 o 
  10  -2   5        7.80        5.10      2.06 o 
  11  -2   5       45.61        6.28      7.04 o 
 -11  -1   5       36.85       37.87      4.37 o 
 -10  -1   5      171.97      198.64      9.23 o 
  -9  -1   5      127.23      105.85      2.49 o 
  -8  -1   5      245.39      266.53      6.37 o 
  -7  -1   5       18.18       19.29      0.96 o 
  -6  -1   5      272.32      262.55      2.50 o 
  -5  -1   5        0.00        0.39      0.37 o 
  -4  -1   5      101.59      107.75      1.84 o 
  -3  -1   5      525.50      533.22      2.95 o 
  -2  -1   5        3.81        4.25      0.31 o 
  -1  -1   5     2222.72     2262.79     10.15 o 
   0  -1   5      875.53      806.70      4.23 o 
   1  -1   5     3628.01     3614.47     24.22 o 
   2  -1   5      122.50      115.63      1.94 o 
   3  -1   5        2.81        2.91      0.97 o 
   4  -1   5       25.84       33.99      1.94 o 
   5  -1   5       60.62       59.65      1.34 o 
   6  -1   5       62.62       49.36      1.43 o 
   7  -1   5       12.89        6.69      1.40 o 
   8  -1   5       37.81       47.31      2.01 o 
   9  -1   5      392.83      397.45      4.84 o 
  10  -1   5       25.80       24.84      2.22 o 
  11  -1   5      122.01      134.62      7.28 o 
 -10   0   5       37.94       46.25      2.33 o 
  -9   0   5        0.47        0.58      1.00 o 
  -8   0   5       68.31       51.73      1.61 o 
  -7   0   5      112.99      107.01      1.47 o 
  -6   0   5      323.93      321.89      2.34 o 
  -5   0   5        1.22        2.68      0.52 o 
  -4   0   5       20.21       21.31      0.72 o 
  -3   0   5      548.53      463.00      2.71 o 
  -2   0   5      627.28      582.55      3.18 o 
  -1   0   5      121.45      118.56      1.37 o 
   0   0   5     2991.13     2831.30     18.20 o 
   1   0   5      217.39      200.57      2.67 o 
   2   0   5     1978.73     2212.66     14.92 o 
   3   0   5     1844.23     1943.77     13.50 o 
   4   0   5        4.02        1.94      0.97 o 
   5   0   5      361.15      374.76      5.35 o 
   6   0   5      347.26      370.93      4.86 o 
   7   0   5      569.89      542.90      4.62 o 
   8   0   5      225.98      225.41      3.08 o 
   9   0   5        0.12       -0.14      0.71 o 
  10   0   5        4.09        2.87      1.48 o 
 -11   1   5       98.05      119.32      4.20 o 
 -10   1   5        7.59       12.43      1.86 o 
  -9   1   5        5.58        3.88      1.20 o 
  -8   1   5      495.79      502.61      4.61 o 
  -7   1   5     1255.84     1273.88      9.89 o 
  -6   1   5        0.15        0.49      0.56 o 
  -5   1   5      323.72      336.78      2.70 o 
  -4   1   5      127.06      154.68      1.68 o 
  -3   1   5        7.94        7.99      0.62 o 
  -2   1   5       94.92      127.08      1.52 o 
  -1   1   5      738.92      701.48      4.83 o 
   0   1   5      939.16      882.25      6.56 o 
   1   1   5      159.42      182.96      1.72 o 
   2   1   5      938.83      951.05      6.55 o 
   3   1   5      194.78      246.40      3.40 o 
   4   1   5      765.45      804.04      6.57 o 
   5   1   5        3.12        1.46      1.94 o 
   6   1   5      943.13      947.16      9.74 o 
   7   1   5      336.06      329.60      3.17 o 
   8   1   5      388.62      368.83      3.90 o 
   9   1   5      117.35      108.75      2.33 o 
  10   1   5       18.41       24.38      2.21 o 
 -11   2   5        0.51        0.24      1.37 o 
 -10   2   5        0.38       -0.12      1.24 o 
  -9   2   5       43.71       36.64      2.91 o 
  -8   2   5       15.70       15.06      1.40 o 
  -7   2   5      134.95      111.54      2.37 o 
  -6   2   5       27.82       27.82      1.29 o 
  -5   2   5      482.65      482.57      6.00 o 
  -4   2   5     1153.11     1226.60      7.31 o 
  -3   2   5       15.80       30.50      2.18 o 
  -2   2   5      521.09      477.08      3.95 o 
  -1   2   5     3200.03     3381.77     62.42 o 
   0   2   5     1613.19     1537.90     43.81 o 
   1   2   5       20.68        9.81      0.97 o 
   2   2   5      926.29     1050.13      7.24 o 
   3   2   5      788.17      838.05      6.20 o 
   4   2   5       19.51       14.36      1.03 o 
   5   2   5      250.83      232.73      3.89 o 
   6   2   5      118.81      114.17      2.68 o 
   7   2   5        5.11        4.30      1.17 o 
   8   2   5       95.45       94.72      2.39 o 
   9   2   5      147.31      137.76      3.59 o 
  10   2   5        8.11       10.36      1.86 o 
 -11   3   5        1.96        3.73      1.57 o 
 -10   3   5       25.84       18.89      1.85 o 
  -9   3   5       38.10       33.95      1.85 o 
  -8   3   5      127.93      139.31      2.57 o 
  -7   3   5      526.24      475.07      4.35 o 
  -6   3   5      284.79      280.60      3.49 o 
  -5   3   5        0.03        0.15      0.75 o 
  -4   3   5      357.88      348.13      3.94 o 
  -3   3   5      849.69      967.37      7.74 o 
  -2   3   5      883.94      912.69      7.07 o 
  -1   3   5       87.36       94.54      2.67 o 
   0   3   5     2106.64     2339.05     16.45 o 
   1   3   5      579.07      551.14      4.47 o 
   2   3   5      298.87      259.63      2.56 o 
   3   3   5      307.45      321.27      3.09 o 
   4   3   5        0.06        1.29      0.87 o 
   5   3   5        1.06        1.46      0.69 o 
   6   3   5       91.29       93.72      2.91 o 
   7   3   5       74.08       66.62      3.16 o 
   8   3   5       17.63       13.20      4.79 o 
   9   3   5       30.36       27.22      2.06 o 
 -11   4   5       70.29       72.73      3.92 o 
 -10   4   5        8.11        7.34      1.85 o 
  -9   4   5      151.49      153.39      3.00 o 
  -8   4   5      215.41      197.46      3.06 o 
  -7   4   5      148.74      154.78      3.08 o 
  -6   4   5       60.33       61.40      2.24 o 
  -5   4   5       18.69       16.14      2.12 o 
  -4   4   5      601.84      538.72      6.43 o 
  -3   4   5       94.97      101.33      2.67 o 
  -2   4   5      337.58      333.92      4.98 o 
  -1   4   5     2053.87     2235.75     38.65 o 
   0   4   5     1072.86      947.21     23.40 o 
   1   4   5       18.40       35.70      2.06 o 
   2   4   5        1.11        3.52      3.64 o 
   3   4   5      715.09      687.52      6.08 o 
   4   4   5       59.93       76.03      1.72 o 
   5   4   5      145.97      139.88      2.40 o 
   6   4   5       67.97       55.84      2.43 o 
   7   4   5        3.61        1.39      1.21 o 
   8   4   5       68.59       81.86      2.15 o 
 -10   5   5        3.18        1.76      1.59 o 
  -9   5   5        0.56        0.97      1.19 o 
  -8   5   5        1.12        1.94      1.19 o 
  -7   5   5       39.98       34.62      2.78 o 
  -6   5   5      357.68      341.25      6.32 o 
  -5   5   5       75.01       71.90      2.90 o 
  -4   5   5      301.47      309.03      5.12 o 
  -3   5   5        0.22        1.07      1.62 o 
  -2   5   5      113.05      109.97      3.64 o 
  -1   5   5        0.95        2.43      1.17 o 
   0   5   5      963.13      938.06      7.74 o 
   1   5   5       99.17       91.07      2.06 o 
   2   5   5      385.61      365.99      3.78 o 
   3   5   5     1073.08     1053.53      8.43 o 
   4   5   5      227.21      198.04      4.13 o 
   5   5   5      182.08      150.49      3.03 o 
   6   5   5       17.93       32.04      2.43 o 
   7   5   5       45.88       47.25     25.98 o 
 -10   6   5      122.17      139.09      4.19 o 
  -9   6   5       31.96       22.60      6.92 o 
  -8   6   5       36.82       41.97      2.36 o 
  -7   6   5        0.11        0.18      1.05 o 
  -6   6   5      904.87      867.61      9.63 o 
  -5   6   5      178.36      155.17      3.94 o 
  -4   6   5     2863.20     2711.72     23.18 o 
  -3   6   5      112.99      125.93      5.34 o 
  -2   6   5       84.63       93.82      2.91 o 
  -1   6   5       45.45       51.55      2.21 o 
   0   6   5     1725.25     1729.00     13.97 o 
   1   6   5      602.49      562.87      6.19 o 
   2   6   5      155.69      162.72      2.75 o 
   3   6   5     1178.84     1082.76     13.88 o 
   4   6   5        3.50        6.43      1.17 o 
   5   6   5       40.37       35.73      1.72 o 
   6   6   5       30.89       31.50      1.57 o 
  -9   7   5        8.03        5.20      2.21 o 
  -8   7   5       92.92       96.04      2.97 o 
  -7   7   5      209.31      192.75      8.26 o 
  -6   7   5        0.59        4.18      2.21 o 
  -5   7   5      252.41      212.83      4.81 o 
  -4   7   5        2.98        6.01      2.50 o 
  -3   7   5       21.87       22.23      2.21 o 
  -2   7   5        7.96        6.36      1.72 o 
  -1   7   5     1754.50     1674.25     17.07 o 
   0   7   5       27.19       35.96      2.06 o 
   1   7   5      121.17      133.70      3.89 o 
   2   7   5        0.37        1.66      1.17 o 
   3   7   5       11.01        8.67      1.86 o 
   4   7   5       27.22       26.19      2.06 o 
   5   7   5       10.92       16.30      1.72 o 
   6   7   5        1.33        1.83      1.40 o 
  -9   8   5       50.13       58.03      3.37 o 
  -8   8   5       60.82       67.38      3.75 o 
  -7   8   5      252.32      261.73      6.35 o 
  -6   8   5       52.70       40.39      4.12 o 
  -5   8   5      365.85      350.03      6.35 o 
  -4   8   5        3.78        3.16      2.06 o 
  -3   8   5        7.94        6.80      2.06 o 
  -2   8   5       30.17       33.02      2.94 o 
  -1   8   5        8.11       13.66      2.06 o 
   0   8   5        9.52        9.77      2.90 o 
   1   8   5      453.90      442.89      5.47 o 
   2   8   5       29.85       25.29      2.17 o 
   3   8   5        9.39       10.85      1.98 o 
   4   8   5        1.95        1.94      1.37 o 
   5   8   5        3.94        2.18      1.37 o 
  -8   9   5       32.32       35.41      2.70 o 
  -7   9   5       36.75       46.06     27.43 o 
  -6   9   5        5.18        3.40      2.56 o 
  -5   9   5      200.03      181.64      6.38 o 
  -4   9   5       11.19       19.75      3.40 o 
  -3   9   5       36.08       31.32      3.09 o 
  -2   9   5       41.18       43.31      2.90 o 
  -1   9   5      124.36      120.39      3.59 o 
   0   9   5        0.79        0.59      1.52 o 
   1   9   5      197.82      222.27      4.28 o 
   2   9   5       37.68       46.66      2.56 o 
   3   9   5        2.34        1.46      1.69 o 
   4   9   5        0.31        1.94      1.69 o 
  -6  10   5        9.93        6.55      3.09 o 
  -5  10   5        0.53       -1.21      2.40 o 
  -4  10   5       25.94       23.95      4.04 o 
  -3  10   5      125.42      147.21      5.74 o 
  -2  10   5       30.44       27.80      3.25 o 
  -1  10   5      267.37      289.46      5.81 o 
   0  10   5        3.30        3.16      2.06 o 
   1  10   5       43.62       56.03      3.03 o 
   2  10   5        0.86        0.81      1.52 o 
  -3  11   5        0.21        0.00      1.72 o 
  -2  11   5       48.10       61.76      3.94 o 
  -2 -11   6       60.00       56.81      5.34 o 
  -1 -11   6       31.83       31.07      3.88 o 
   0 -11   6       70.90       66.58      2.90 o 
   1 -11   6      298.94      290.95      4.97 o 
   2 -11   6       81.51       80.12      3.03 o 
   3 -11   6        3.62        2.52      2.91 o 
   4 -11   6        7.64        4.01      2.67 o 
   5 -11   6       18.27       13.11      4.86 o 
   6 -11   6       63.33       56.33      6.80 o 
  -4 -10   6      172.73      178.72      7.28 o 
  -3 -10   6        7.50        4.86      3.40 o 
  -2 -10   6       16.75       14.08      5.34 o 
  -1 -10   6       90.61       89.99      2.42 o 
   0 -10   6        9.04        9.25      1.72 o 
   1 -10   6       85.43       94.47      3.31 o 
   2 -10   6       86.78       83.13      3.04 o 
   3 -10   6       61.00       54.51      2.19 o 
   4 -10   6       20.81       17.03      2.43 o 
   5 -10   6      268.08      275.91      8.74 o 
   6 -10   6       10.67       14.08      4.86 o 
   7 -10   6        0.01       -0.49      3.40 o 
  -5  -9   6      132.02      134.52      6.80 o 
  -4  -9   6        0.11        0.49      2.43 o 
  -3  -9   6      197.29      172.91      6.31 o 
  -2  -9   6       45.50       45.37      1.19 o 
  -1  -9   6        0.30        0.73      1.37 o 
   0  -9   6      141.58      145.30      3.50 o 
   1  -9   6       44.98       50.32      2.21 o 
   2  -9   6       17.00       18.46      2.06 o 
   3  -9   6        0.21       -0.32      1.94 o 
   4  -9   6      348.37      351.87     12.88 o 
   5  -9   6      163.85      159.83      4.61 o 
   6  -9   6       22.29       22.82      4.86 o 
   7  -9   6        6.28        4.37      3.88 o 
   8  -9   6       53.89       60.21      6.80 o 
  -6  -8   6       17.84       16.02      4.37 o 
  -5  -8   6       10.55       10.20      3.40 o 
  -4  -8   6       34.93       33.50      3.88 o 
  -3  -8   6       24.38       22.82      3.40 o 
  -2  -8   6       69.98       69.03      1.46 o 
  -1  -8   6      358.64      366.35      5.59 o 
   0  -8   6       46.35       39.82      1.72 o 
   1  -8   6       50.49       49.16      1.87 o 
   2  -8   6       47.81       48.63      1.94 o 
   3  -8   6       93.12       93.07      4.86 o 
   4  -8   6      146.11      148.79      2.24 o 
   5  -8   6       12.38       16.63      0.97 o 
   6  -8   6       32.36       30.10      4.86 o 
   7  -8   6      181.13      176.31      8.26 o 
   8  -8   6       15.47       15.54      4.86 o 
   9  -8   6       31.04       36.42      6.31 o 
  -7  -7   6       21.09       21.85      4.37 o 
  -6  -7   6       10.62       12.14      5.83 o 
  -5  -7   6       24.50       26.22      3.88 o 
  -4  -7   6      128.79      130.64      7.28 o 
  -3  -7   6       17.55       14.57      2.43 o 
  -2  -7   6      102.81      105.99      1.12 o 
  -1  -7   6      224.00      237.86      2.68 o 
   0  -7   6        8.34        8.08      1.03 o 
   1  -7   6      110.92      117.80      5.10 o 
   2  -7   6      149.09      158.40      2.65 o 
   3  -7   6        2.67        1.75      0.73 o 
   4  -7   6        4.40        3.27      0.90 o 
   5  -7   6      842.85      874.73     13.62 o 
   6  -7   6       13.02       12.14      3.88 o 
   7  -7   6       82.11       91.78      6.31 o 
   8  -7   6       98.11       89.84     10.20 o 
   9  -7   6        0.16       -2.43      3.88 o 
  10  -7   6        0.40       -0.49      3.40 o 
  -8  -6   6       14.35       10.68      3.88 o 
  -7  -6   6        2.27       -0.97      2.43 o 
  -6  -6   6      181.83      180.19      6.31 o 
  -5  -6   6      241.18      246.77      6.32 o 
  -4  -6   6       45.75       38.84      2.91 o 
  -3  -6   6       70.50       76.72      3.40 o 
  -2  -6   6       15.53       12.58      0.45 o 
  -1  -6   6      475.13      468.58      8.99 o 
   0  -6   6       69.60       70.52      1.52 o 
   1  -6   6      235.90      246.77      2.68 o 
   2  -6   6       63.17       65.65      1.30 o 
   3  -6   6       93.06       90.64      1.74 o 
   4  -6   6        2.02        0.87      0.47 o 
   5  -6   6        9.97        8.74      2.91 o 
   6  -6   6        3.35        3.40      2.91 o 
   7  -6   6       63.63       65.55      5.34 o 
   8  -6   6      123.33      126.26      6.80 o 
   9  -6   6      295.03      314.79      9.72 o 
  10  -6   6       13.97        6.31      4.37 o 
  -9  -5   6        2.77        0.00      2.91 o 
  -8  -5   6        6.66        5.83      3.40 o 
  -7  -5   6      208.74      197.69      6.31 o 
  -6  -5   6       63.70       65.07      3.88 o 
  -5  -5   6      171.21      168.54      4.86 o 
  -4  -5   6       40.07       35.93      2.91 o 
  -3  -5   6       35.05       33.50      2.43 o 
  -2  -5   6      350.28      334.44      2.10 o 
  -1  -5   6       11.31       15.07      0.62 o 
   0  -5   6      123.13      120.94      1.72 o 
   1  -5   6        7.78        9.31      0.81 o 
   2  -5   6      248.51      281.88      4.62 o 
   3  -5   6      116.53      104.49      4.86 o 
   4  -5   6      678.31      678.19      9.73 o 
   5  -5   6      584.30      584.05      9.73 o 
   6  -5   6      170.78      180.69      5.83 o 
   7  -5   6      219.13      245.79     10.20 o 
   8  -5   6       16.97       16.51      3.88 o 
   9  -5   6      223.81      221.01     12.14 o 
  10  -5   6        0.19        0.40      1.86 o 
  -9  -4   6      110.51      118.00      5.83 o 
  -8  -4   6       38.65       31.56      3.88 o 
  -7  -4   6       20.00       22.82      3.40 o 
  -6  -4   6        4.98        6.31      2.43 o 
  -5  -4   6        0.34        2.43      1.94 o 
  -4  -4   6      233.22      220.57      3.09 o 
  -3  -4   6      871.42      839.95     10.71 o 
  -2  -4   6     2077.56     2132.37     10.45 o 
  -1  -4   6      195.73      195.62      1.51 o 
   0  -4   6      186.06      177.41      1.36 o 
   1  -4   6        4.67        7.33      0.46 o 
   2  -4   6      274.77      285.60      4.62 o 
   3  -4   6      314.08      309.61      7.29 o 
   4  -4   6        0.21        0.49      1.46 o 
   5  -4   6        0.97        1.46      3.40 o 
   6  -4   6       64.44       64.10      3.88 o 
   7  -4   6      205.90      213.73      9.72 o 
   8  -4   6        2.86        2.03      1.86 o 
   9  -4   6       36.55       40.10      4.61 o 
  10  -4   6       11.00        7.97      4.86 o 
 -10  -3   6       57.78       54.38      5.34 o 
  -9  -3   6      105.73      117.03      5.83 o 
  -8  -3   6        2.40        2.43      2.43 o 
  -7  -3   6        3.10        2.18      1.37 o 
  -6  -3   6      613.14      595.04      6.89 o 
  -5  -3   6      218.67      218.47      4.62 o 
  -4  -3   6       23.35       26.36      1.94 o 
  -3  -3   6     1108.92     1074.08      5.85 o 
  -2  -3   6       31.92       44.51      0.88 o 
  -1  -3   6       49.54       72.95      1.46 o 
   0  -3   6      158.16      165.94      1.29 o 
   1  -3   6        4.86        2.41      0.35 o 
   2  -3   6        0.73        0.81      0.43 o 
   3  -3   6      208.20      211.57      2.56 o 
   4  -3   6      939.97      930.22     20.21 o 
   5  -3   6      175.23      163.55      2.90 o 
   6  -3   6       31.86       36.42      2.21 o 
   7  -3   6       31.13       34.20      2.21 o 
   8  -3   6      365.22      341.37      6.29 o 
   9  -3   6      104.73      105.63      3.73 o 
  10  -3   6        2.29        2.23      2.42 o 
 -10  -2   6        0.30        0.49      2.43 o 
  -9  -2   6       21.86       21.85      3.40 o 
  -8  -2   6        0.04        0.00      0.33 o 
  -7  -2   6     1482.58     1435.80     10.19 o 
  -6  -2   6       18.45       17.44      1.05 o 
  -5  -2   6       49.99       52.98      0.70 o 
  -4  -2   6       80.59       88.17      0.73 o 
  -3  -2   6      740.21      730.84      3.91 o 
  -2  -2   6        0.17        1.43      0.48 o 
  -1  -2   6        1.10        1.09      0.24 o 
   0  -2   6        1.42        1.04      0.28 o 
   1  -2   6     2046.62     2057.78     13.13 o 
   2  -2   6      497.21      407.97      5.35 o 
   3  -2   6       77.25       70.42      1.94 o 
   4  -2   6       10.01       14.57      1.46 o 
   5  -2   6       34.75       39.44      1.86 o 
   6  -2   6      210.24      212.10      2.59 o 
   7  -2   6      130.92      145.40      2.82 o 
   8  -2   6     1175.78     1154.08     11.97 o 
   9  -2   6        0.49       -0.31      1.12 o 
  10  -2   6       55.62       60.83     21.85 o 
 -10  -1   6       19.81       22.98      2.75 o 
  -9  -1   6        8.72        7.45      1.32 o 
  -8  -1   6       27.82       31.00      1.47 o 
  -7  -1   6     1021.46      980.86      6.76 o 
  -6  -1   6      342.11      355.85      2.55 o 
  -5  -1   6       42.99       45.12      1.07 o 
  -4  -1   6       72.71       82.30      1.19 o 
  -3  -1   6        5.55        7.30      0.49 o 
  -2  -1   6     2569.01     2526.41     13.77 o 
  -1  -1   6     1005.11      967.70      6.50 o 
   0  -1   6     2489.30     2407.73     12.87 o 
   1  -1   6       55.75       61.92      1.03 o 
   2  -1   6      199.15      221.38      2.41 o 
   3  -1   6       68.77       84.99      2.43 o 
   4  -1   6      472.63      561.72      6.81 o 
   5  -1   6       41.43       45.57      0.93 o 
   6  -1   6      197.76      207.51      2.96 o 
   7  -1   6     1765.36     1703.81     11.11 o 
   8  -1   6       66.82       70.51      2.72 o 
   9  -1   6      198.60      200.90      2.88 o 
  10  -1   6        0.75        0.57      1.05 o 
 -11   0   6       10.00       12.62      3.40 o 
 -10   0   6      168.57      172.05      3.91 o 
  -9   0   6        0.77        1.10      1.10 o 
  -8   0   6      129.72      118.81      2.15 o 
  -7   0   6      180.47      168.73      2.15 o 
  -6   0   6      794.72      799.88      6.04 o 
  -5   0   6       93.89       86.20      1.29 o 
  -4   0   6       31.09       28.26      0.95 o 
  -3   0   6     3082.54     3108.61     17.68 o 
  -2   0   6      314.01      318.01      3.21 o 
  -1   0   6        0.30       -0.24      0.34 o 
   0   0   6        2.85        1.94      0.69 o 
   1   0   6      322.31      263.38      3.16 o 
   2   0   6     1833.61     1847.77     12.98 o 
   3   0   6      203.84      224.98      2.41 o 
   4   0   6      508.87      527.72      7.78 o 
   5   0   6        1.62        1.46      1.46 o 
   6   0   6      253.75      241.78      4.13 o 
   7   0   6        1.86        1.38      0.75 o 
   8   0   6       92.75       81.46      2.09 o 
   9   0   6       17.91       15.49      1.53 o 
  10   0   6       24.89       32.53      4.12 o 
 -11   1   6        0.02        0.45      2.21 o 
 -10   1   6       52.23       53.74      2.25 o 
  -9   1   6       44.18       43.82      1.92 o 
  -8   1   6      327.58      324.82      3.45 o 
  -7   1   6       10.75       16.49      1.29 o 
  -6   1   6      168.20      156.33      2.39 o 
  -5   1   6       17.97       20.47      1.08 o 
  -4   1   6     1695.91     1763.44     10.89 o 
  -3   1   6     1463.80     1459.08      8.27 o 
  -2   1   6      250.46      239.89      2.41 o 
  -1   1   6      302.00      272.85      5.84 o 
   0   1   6       34.84       44.93      1.03 o 
   1   1   6     1516.15     1424.83     13.20 o 
   2   1   6      301.66      285.38      2.75 o 
   3   1   6      393.67      380.25      3.44 o 
   4   1   6        4.54        1.07      0.81 o 
   5   1   6      271.48      249.75      4.37 o 
   6   1   6      153.28      153.36      2.56 o 
   7   1   6     1236.30     1205.30     10.31 o 
   8   1   6       22.39       22.19      1.48 o 
   9   1   6        3.26        2.84      1.20 o 
  10   1   6        0.61        0.70      1.52 o 
 -11   2   6       17.20       20.22      2.40 o 
 -10   2   6        7.04        9.31      2.12 o 
  -9   2   6      409.32      399.60      4.30 o 
  -8   2   6      259.84      264.33      3.44 o 
  -7   2   6      531.84      507.50      4.30 o 
  -6   2   6       13.36       14.26      1.42 o 
  -5   2   6      564.32      601.06      4.67 o 
  -4   2   6     1407.29     1370.75     11.12 o 
  -3   2   6       81.49       79.72      2.43 o 
  -2   2   6      299.62      279.42      2.91 o 
  -1   2   6      217.98      171.07      2.06 o 
   0   2   6      993.16     1055.52     13.17 o 
   1   2   6      176.62      156.67      2.33 o 
   2   2   6     1072.17     1110.67      8.10 o 
   3   2   6      190.02      210.37      2.40 o 
   4   2   6        0.66        2.10      1.21 o 
   5   2   6      156.39      156.40      3.40 o 
   6   2   6       91.00       94.70      2.91 o 
   7   2   6       66.90       51.98      2.06 o 
   8   2   6      227.71      226.88      3.08 o 
   9   2   6       93.49       96.76      3.37 o 
  10   2   6       32.66       32.96      3.14 o 
 -11   3   6       31.41       23.74      2.21 o 
 -10   3   6       94.44      114.51      3.74 o 
  -9   3   6      133.52      123.78      2.78 o 
  -8   3   6      159.78      159.46      2.78 o 
  -7   3   6       34.02       34.68      2.47 o 
  -6   3   6        7.63       12.00      1.41 o 
  -5   3   6       52.94       44.40      1.41 o 
  -4   3   6       47.53       49.24      1.87 o 
  -3   3   6      161.27      161.32      3.78 o 
  -2   3   6        0.35        0.78      0.97 o 
  -1   3   6     1086.61     1173.88      8.79 o 
   0   3   6       62.43       75.35      2.43 o 
   1   3   6       35.95       46.18      1.62 o 
   2   3   6      174.71      171.56      2.21 o 
   3   3   6       10.91        9.73      1.03 o 
   4   3   6      487.46      496.05      5.35 o 
   5   3   6      126.93      116.03      2.68 o 
   6   3   6        5.14        9.22      1.94 o 
   7   3   6        0.04       -0.10      0.81 o 
   8   3   6       22.48        9.57      3.58 o 
   9   3   6        6.11        5.10      1.72 o 
 -10   4   6       88.33      100.67      3.63 o 
  -9   4   6        0.69        0.33      1.05 o 
  -8   4   6        2.26        0.90      1.19 o 
  -7   4   6      375.44      355.68      6.52 o 
  -6   4   6        2.68        6.17      1.48 o 
  -5   4   6       39.00       45.20      2.21 o 
  -4   4   6       27.43       22.31      2.90 o 
  -3   4   6       27.16       27.84      1.87 o 
  -2   4   6      535.33      466.80      5.60 o 
  -1   4   6       30.61       25.98      1.69 o 
   0   4   6       61.63       71.30      1.94 o 
   1   4   6      282.62      306.19      3.44 o 
   2   4   6      333.82      324.65      3.60 o 
   3   4   6      170.72      173.90      2.56 o 
   4   4   6     2750.03     2649.90     27.38 o 
   5   4   6       67.11       64.64      2.06 o 
   6   4   6       73.78       68.95      2.91 o 
   7   4   6      465.71      496.30      5.95 o 
   8   4   6       59.15       51.08     29.62 o 
 -10   5   6       10.29        7.54      3.14 o 
  -9   5   6       10.61        2.96      1.53 o 
  -8   5   6        4.94        3.05      1.41 o 
  -7   5   6      540.84      497.79      5.15 o 
  -6   5   6     1022.31      988.73     11.22 o 
  -5   5   6      545.99      583.94      6.88 o 
  -4   5   6      502.21      489.68      6.01 o 
  -3   5   6       54.94       50.20      2.21 o 
  -2   5   6      229.57      241.94      3.59 o 
  -1   5   6       81.16       85.21      4.37 o 
   0   5   6        8.72        5.83      1.62 o 
   1   5   6        0.96        0.73      1.03 o 
   2   5   6      108.06      118.26      2.68 o 
   3   5   6        2.65        1.46      1.03 o 
   4   5   6      147.20      127.26      2.87 o 
   5   5   6       10.46       11.17      1.37 o 
   6   5   6       15.44       18.08      1.72 o 
   7   5   6        4.30        1.56      1.52 o 
 -10   6   6      236.95      258.42      5.49 o 
  -9   6   6        0.27        0.49      1.68 o 
  -8   6   6       40.03       40.70      2.50 o 
  -7   6   6       81.63       78.08      2.69 o 
  -6   6   6      456.22      435.48      6.69 o 
  -5   6   6        6.56        6.55      2.06 o 
  -4   6   6      601.26      557.74      6.88 o 
  -3   6   6      120.35      123.70      4.97 o 
  -2   6   6      535.99      599.57      9.72 o 
  -1   6   6      604.04      590.30      6.35 o 
   0   6   6        6.23        8.74      1.52 o 
   1   6   6      392.58      370.62      5.25 o 
   2   6   6     1373.09     1312.61     11.19 o 
   3   6   6        0.41        0.97      1.03 o 
   4   6   6      180.30      183.61      3.09 o 
   5   6   6       97.70       92.52      2.40 o 
   6   6   6       30.03       31.80      2.06 o 
   7   6   6        6.41        2.43      1.94 o 
  -9   7   6        0.07       -0.40      1.25 o 
  -8   7   6       38.62       30.47      2.59 o 
  -7   7   6       93.24       98.66      5.00 o 
  -6   7   6       17.70       15.05      2.75 o 
  -5   7   6      224.41      198.75      5.83 o 
  -4   7   6      821.70      766.92      8.77 o 
  -3   7   6      729.06      693.26      8.08 o 
  -2   7   6       57.05       57.59      2.90 o 
  -1   7   6      283.62      288.59      5.30 o 
   0   7   6        9.49       11.58      1.86 o 
   1   7   6        0.19        0.92      1.52 o 
   2   7   6        7.74        9.36      1.52 o 
   3   7   6       97.41      115.08      2.90 o 
   4   7   6        6.90        7.60      2.18 o 
   5   7   6       99.98       92.33      2.75 o 
   6   7   6        0.24        0.00      1.03 o 
  -8   8   6        3.89        1.37      1.55 o 
  -7   8   6       41.38       53.70      4.28 o 
  -6   8   6      109.12      111.35      7.77 o 
  -5   8   6       43.33       44.17      3.59 o 
  -4   8   6      115.07      137.38      5.00 o 
  -3   8   6       22.05       17.44      2.56 o 
  -2   8   6      314.25      303.14      5.32 o 
  -1   8   6      243.29      205.97      4.93 o 
   0   8   6       15.20       13.40      2.06 o 
   1   8   6      321.27      298.25      5.59 o 
   2   8   6       41.28       35.73      2.21 o 
   3   8   6       15.88       14.93      1.86 o 
   4   8   6       71.87       71.38      2.99 o 
   5   8   6        0.36        0.39      1.62 o 
  -7   9   6        3.81        4.28      3.59 o 
  -6   9   6        5.48        3.64      2.75 o 
  -5   9   6       19.84       20.66      3.25 o 
  -4   9   6      136.79      135.74      5.83 o 
  -3   9   6      175.52      193.74      5.93 o 
  -2   9   6       70.26       69.07      3.59 o 
  -1   9   6        4.55       10.52      2.40 o 
   0   9   6       93.43       81.58      3.95 o 
   1   9   6       23.91       20.39      3.40 o 
   2   9   6       61.75       73.39      3.40 o 
   3   9   6       17.59       20.11      2.21 o 
  -6  10   6        1.92        3.64      3.09 o 
  -5  10   6       81.41       89.20      4.97 o 
  -4  10   6       56.98       69.78      4.46 o 
  -3  10   6       34.77       50.98      3.94 o 
  -2  10   6        3.75        2.39      2.21 o 
  -1  10   6        4.26        4.67      2.21 o 
   0  10   6       22.74       20.35      2.90 o 
   1  10   6       24.26       20.38      3.40 o 
  -1 -11   7       67.15       67.01      4.86 o 
   0 -11   7        4.67        2.87      1.98 o 
   1 -11   7       11.11       11.50      2.67 o 
   2 -11   7       53.85       55.96      2.68 o 
   3 -11   7       30.82       22.55     11.65 o 
   4 -11   7        0.08        0.00      2.91 o 
   5 -11   7      221.52      231.68      9.23 o 
  -4 -10   7        0.54        2.43      3.40 o 
  -3 -10   7        2.82        1.94      4.86 o 
  -2 -10   7      194.12      204.48      6.80 o 
  -1 -10   7       16.85       13.50      1.28 o 
   0 -10   7       20.28       21.08      1.86 o 
   1 -10   7       69.30       73.16      2.56 o 
   2 -10   7       16.65       15.16      1.98 o 
   3 -10   7       34.69       36.90      3.64 o 
   4 -10   7      131.54      135.00      2.67 o 
   5 -10   7        2.80       -6.31      6.31 o 
   6 -10   7       42.04       32.53      8.74 o 
   7 -10   7        4.39        1.46      6.31 o 
  -5  -9   7        2.53       -1.46      2.91 o 
  -4  -9   7        5.07        6.80      3.40 o 
  -3  -9   7       40.26       33.02      5.83 o 
  -2  -9   7        2.11        2.87      0.77 o 
  -1  -9   7      135.89      131.83      3.50 o 
   0  -9   7        1.08        2.82      1.94 o 
   1  -9   7       49.59       46.79      1.98 o 
   2  -9   7      146.18      148.70      3.08 o 
   3  -9   7      163.39      154.33      4.37 o 
   4  -9   7        4.00        3.07      0.92 o 
   5  -9   7       17.93       13.55      2.91 o 
   6  -9   7       16.86       18.45      7.28 o 
   7  -9   7        0.54        0.49      5.34 o 
   8  -9   7       32.76       32.05      6.31 o 
  -6  -8   7      454.93      473.78     11.18 o 
  -5  -8   7       28.97       26.22      4.37 o 
  -4  -8   7        0.65        0.49      1.94 o 
  -3  -8   7       80.19       77.21      4.37 o 
  -2  -8   7       72.66       73.20      1.19 o 
  -1  -8   7      231.32      233.24      2.71 o 
   0  -8   7        3.70        2.67      1.03 o 
   1  -8   7      152.38      164.17      3.16 o 
   2  -8   7      128.14      128.21      2.42 o 
   3  -8   7       31.50       26.85      3.40 o 
   4  -8   7        0.14       -0.36      0.92 o 
   5  -8   7        4.00        3.88      4.86 o 
   6  -8   7      698.71      725.95     17.99 o 
   7  -8   7      285.46      286.62      9.72 o 
   8  -8   7      156.17      146.18      8.26 o 
   9  -8   7       27.35       25.73      6.31 o 
  -7  -7   7       10.13        7.77      5.83 o 
  -6  -7   7       33.63       33.50      4.37 o 
  -5  -7   7       57.75       65.55      4.37 o 
  -4  -7   7       88.41       91.78      4.37 o 
  -3  -7   7        7.88        8.25      2.43 o 
  -2  -7   7      101.95      105.65      1.30 o 
  -1  -7   7       26.47       21.78      1.70 o 
   0  -7   7       91.09       92.88      3.40 o 
   1  -7   7       44.50       43.13      1.87 o 
   2  -7   7        0.16        0.58      0.81 o 
   3  -7   7        2.59        5.25      0.90 o 
   4  -7   7       97.92       96.12      5.34 o 
   5  -7   7       43.24       46.13      4.37 o 
   6  -7   7       55.62       50.50      7.77 o 
   7  -7   7      250.77      239.48      8.26 o 
   8  -7   7        1.55        4.37      3.88 o 
   9  -7   7       11.76       13.11      4.86 o 
  -8  -6   7       31.28       30.10      4.86 o 
  -7  -6   7      603.87      614.90     12.15 o 
  -6  -6   7       71.70       68.47      4.86 o 
  -5  -6   7        0.87       -0.49      1.94 o 
  -4  -6   7       21.91       19.42      2.91 o 
  -3  -6   7      229.92      229.78      4.86 o 
  -2  -6   7       52.63       49.84      0.88 o 
  -1  -6   7       68.87       72.04      1.05 o 
   0  -6   7      130.88      134.62      1.58 o 
   1  -6   7      233.39      237.13      3.09 o 
   2  -6   7       50.55       62.35      1.30 o 
   3  -6   7        0.01        0.58      0.47 o 
   4  -6   7       18.32       17.96      2.91 o 
   5  -6   7      257.60      261.37      6.80 o 
   6  -6   7       46.04       49.53      7.28 o 
   7  -6   7       28.13       26.70      4.37 o 
   8  -6   7       50.76       58.27      5.83 o 
   9  -6   7       11.92       12.62      4.37 o 
  10  -6   7      132.10      132.35     10.93 o 
  -9  -5   7       44.43       46.61      5.34 o 
  -8  -5   7      120.31      128.69      6.31 o 
  -7  -5   7        7.30        6.31      2.91 o 
  -6  -5   7      274.80      268.16      6.80 o 
  -5  -5   7      495.69      505.05     11.18 o 
  -4  -5   7       19.67       18.94      2.43 o 
  -3  -5   7      242.62      238.94      4.14 o 
  -2  -5   7        6.58        6.61      0.62 o 
  -1  -5   7      110.44      104.99      1.29 o 
   0  -5   7      745.39      735.46     11.34 o 
   1  -5   7       66.09       58.74      1.05 o 
   2  -5   7      605.42      615.07      5.02 o 
   3  -5   7      688.40      672.40      9.24 o 
   4  -5   7        4.02        1.94      1.94 o 
   5  -5   7       21.20       23.31      3.40 o 
   6  -5   7      140.13      145.70      5.83 o 
   7  -5   7       50.62       44.67      4.37 o 
   8  -5   7      165.37      172.03     11.17 o 
   9  -5   7       50.66       49.17      3.59 o 
  10  -5   7        4.14        7.25      4.42 o 
  -9  -4   7        1.20        0.97      2.91 o 
  -8  -4   7      189.00      202.53      6.80 o 
  -7  -4   7        0.89        1.94      2.43 o 
  -6  -4   7      190.42      193.77      4.40 o 
  -5  -4   7      229.21      215.46      3.78 o 
  -4  -4   7        2.81        3.40      1.30 o 
  -3  -4   7      180.03      171.35      1.07 o 
  -2  -4   7     1082.44     1093.58      9.33 o 
  -1  -4   7      237.37      219.50      2.42 o 
   0  -4   7      512.06      543.80      2.97 o 
   1  -4   7     6686.83     7097.72     37.90 o 
   2  -4   7     2666.68     2707.87     53.67 o 
   3  -4   7      404.14      385.76      5.10 o 
   4  -4   7      235.94      254.11      5.34 o 
   5  -4   7      335.80      343.82      4.63 o 
   6  -4   7      394.11      390.39      8.26 o 
   7  -4   7       29.08       27.32      2.56 o 
   8  -4   7       18.85       20.18      2.56 o 
   9  -4   7       66.30       72.05      3.73 o 
  10  -4   7       82.17       90.88      4.42 o 
 -10  -3   7       15.57       11.65      3.88 o 
  -9  -3   7       38.72       34.47      4.37 o 
  -8  -3   7       64.88       66.39      3.09 o 
  -7  -3   7       63.19       61.50      2.75 o 
  -6  -3   7       67.31       63.70      2.43 o 
  -5  -3   7      115.24      108.58      2.87 o 
  -4  -3   7      224.12      241.17      1.91 o 
  -3  -3   7      457.10      448.85      3.30 o 
  -2  -3   7     1031.28     1056.82      7.05 o 
  -1  -3   7      141.52      168.34      1.57 o 
   0  -3   7     1515.64     1609.51      8.74 o 
   1  -3   7       23.12       21.38      1.03 o 
   2  -3   7     1281.42     1260.07      8.32 o 
   3  -3   7        0.87        0.16      0.95 o 
   4  -3   7      152.33      130.97      2.56 o 
   5  -3   7      383.37      399.24      5.30 o 
   6  -3   7      157.71      156.30      3.38 o 
   7  -3   7        2.76        2.75      1.52 o 
   8  -3   7       86.01       96.43      3.59 o 
   9  -3   7       81.25       81.74      3.59 o 
  10  -3   7        0.01       -0.05      1.52 o 
 -10  -2   7       59.90       61.67      7.77 o 
  -9  -2   7       91.89       98.09      3.78 o 
  -8  -2   7      105.42      114.94      5.07 o 
  -7  -2   7       22.85       24.24      1.61 o 
  -6  -2   7        9.22        6.67      0.61 o 
  -5  -2   7       10.86       15.63      0.70 o 
  -4  -2   7      308.37      302.28      2.46 o 
  -3  -2   7      102.12      103.27      0.92 o 
  -2  -2   7      395.69      383.04      2.29 o 
  -1  -2   7       37.33       30.99      0.59 o 
   0  -2   7      552.28      615.61      3.70 o 
   1  -2   7     3162.42     3187.20     17.76 o 
   2  -2   7      595.03      622.17      4.21 o 
   3  -2   7        0.02        0.97      0.97 o 
   4  -2   7      890.26      970.04     11.20 o 
   5  -2   7     1868.18     1913.38     14.40 o 
   6  -2   7      503.47      501.33      3.50 o 
   7  -2   7        0.65        1.45      0.80 o 
   8  -2   7       11.91        9.84      0.89 o 
   9  -2   7       33.54       34.73      4.86 o 
  10  -2   7        6.26        5.75      2.21 o 
 -10  -1   7        2.59        3.16      2.06 o 
  -9  -1   7      154.08      155.49      3.00 o 
  -8  -1   7      565.25      588.59      6.07 o 
  -7  -1   7      135.88      127.82      1.66 o 
  -6  -1   7      160.06      166.93      1.66 o 
  -5  -1   7      181.45      208.85      1.71 o 
  -4  -1   7     2238.66     2355.20     11.93 o 
  -3  -1   7      342.28      322.57      2.12 o 
  -2  -1   7      392.46      347.07      2.33 o 
  -1  -1   7      113.34      125.88      1.24 o 
   0  -1   7        0.07        0.73      0.51 o 
   1  -1   7      160.01      146.49      1.72 o 
   2  -1   7        3.87        6.63      0.87 o 
   3  -1   7      367.96      367.07      4.86 o 
   4  -1   7      570.68      604.65      9.24 o 
   5  -1   7      848.28      870.78     10.71 o 
   6  -1   7        0.04       -0.12      0.46 o 
   7  -1   7        4.25        3.22      0.82 o 
   8  -1   7      416.74      436.03      7.53 o 
   9  -1   7       94.84       88.76      3.00 o 
  10  -1   7       62.30       68.34      4.19 o 
 -10   0   7       17.28       17.26      3.64 o 
  -9   0   7       99.08      111.22      2.42 o 
  -8   0   7      252.74      225.32      2.73 o 
  -7   0   7       21.80       21.83      1.20 o 
  -6   0   7      132.65      138.18      2.06 o 
  -5   0   7     1180.12     1170.82      7.10 o 
  -4   0   7      507.27      479.69      3.64 o 
  -3   0   7      236.11      237.17      1.96 o 
  -2   0   7      110.24      113.88      1.77 o 
  -1   0   7     3168.54     3040.30     21.77 o 
   0   0   7      435.09      450.86      3.74 o 
   1   0   7        0.12        0.24      0.69 o 
   2   0   7      162.27      153.54      2.06 o 
   3   0   7     1522.62     1593.52     13.92 o 
   4   0   7       13.93       24.28      1.94 o 
   5   0   7       15.23       23.31      1.94 o 
   6   0   7      281.51      284.23      3.14 o 
   7   0   7      147.45      138.66      2.61 o 
   8   0   7       11.54        6.36      1.15 o 
   9   0   7       42.00       54.93      2.06 o 
  10   0   7        5.12        4.76      2.42 o 
 -11   1   7        1.72       -0.49      1.86 o 
 -10   1   7        0.11       -0.60      1.05 o 
  -9   1   7       33.93       30.86      1.64 o 
  -8   1   7        3.50        4.17      1.35 o 
  -7   1   7       47.63       51.34      1.57 o 
  -6   1   7       22.24       27.82      1.38 o 
  -5   1   7       65.91       54.86      1.72 o 
  -4   1   7       31.21       26.23      1.12 o 
  -3   1   7      863.44      824.31      5.60 o 
  -2   1   7      643.92      703.63      5.84 o 
  -1   1   7      213.60      221.36      2.41 o 
   0   1   7      155.11      151.34      2.06 o 
   1   1   7     1243.99     1263.91      8.97 o 
   2   1   7     1052.07     1153.03      9.09 o 
   3   1   7       32.81       31.63      1.46 o 
   4   1   7      137.10      127.78      2.42 o 
   5   1   7      127.13      126.76      4.86 o 
   6   1   7        5.87        4.86      1.94 o 
   7   1   7      194.39      196.94      3.25 o 
   8   1   7        7.33       10.95      1.49 o 
   9   1   7       63.66       59.71      2.41 o 
  10   1   7       73.44       86.05      3.38 o 
 -11   2   7        0.27        0.30      1.29 o 
 -10   2   7        4.18        1.56      1.53 o 
  -9   2   7      108.38      120.90      2.70 o 
  -8   2   7       29.38       34.59      1.76 o 
  -7   2   7       41.16       48.55      1.97 o 
  -6   2   7     2001.24     1940.10     13.07 o 
  -5   2   7      159.12      145.46      2.26 o 
  -4   2   7      446.32      477.56      6.63 o 
  -3   2   7      577.71      611.67      5.32 o 
  -2   2   7      527.15      563.38      4.82 o 
  -1   2   7      326.25      343.83      3.25 o 
   0   2   7      258.52      242.28      2.75 o 
   1   2   7       59.88       50.26      1.69 o 
   2   2   7      198.83      225.06      3.04 o 
   3   2   7      255.65      244.37      3.14 o 
   4   2   7      704.83      697.29      6.65 o 
   5   2   7       40.01       43.84      2.06 o 
   6   2   7      237.57      242.41      4.86 o 
   7   2   7      159.37      147.49      2.90 o 
   8   2   7       30.55       26.45      1.76 o 
   9   2   7       12.17       13.75      2.06 o 
 -10   3   7        5.58        5.18      1.68 o 
  -9   3   7      194.52      196.01      4.53 o 
  -8   3   7      147.19      156.49      3.18 o 
  -7   3   7        9.68       14.20      1.48 o 
  -6   3   7      497.97      501.96      4.87 o 
  -5   3   7      290.15      298.65      3.06 o 
  -4   3   7      469.21      461.20      4.98 o 
  -3   3   7     1230.36     1252.91     11.46 o 
  -2   3   7     1198.71     1273.80     10.00 o 
  -1   3   7      714.00      708.77      6.02 o 
   0   3   7     1142.68     1124.02      9.82 o 
   1   3   7     1151.96     1253.04     17.30 o 
   2   3   7       56.34       58.56      1.72 o 
   3   3   7      401.22      397.65      4.12 o 
   4   3   7       77.37       73.96      2.42 o 
   5   3   7      111.74      104.92      2.40 o 
   6   3   7       13.22       15.54      2.43 o 
   7   3   7        0.51        1.70      1.37 o 
   8   3   7        3.47        1.89      1.70 o 
   9   3   7       45.32       45.68      2.67 o 
 -10   4   7      164.06      185.90      5.81 o 
  -9   4   7        0.72       -0.82      1.29 o 
  -8   4   7       30.03       29.98      2.21 o 
  -7   4   7     1154.90     1129.49      8.97 o 
  -6   4   7      965.88      917.07     10.29 o 
  -5   4   7      250.99      224.16      4.37 o 
  -4   4   7       84.30       71.57      3.14 o 
  -3   4   7      249.75      237.78      4.04 o 
  -2   4   7      319.47      292.84      3.94 o 
  -1   4   7      129.01      134.63      3.03 o 
   0   4   7       26.40       33.13      4.86 o 
   1   4   7       53.94       47.59      1.72 o 
   2   4   7       98.00       92.90      2.21 o 
   3   4   7        5.92       12.14      1.37 o 
   4   4   7        2.32        5.05      1.62 o 
   5   4   7        3.40        1.70      1.03 o 
   6   4   7      625.24      600.42      8.75 o 
   7   4   7      203.98      235.60      4.08 o 
   8   4   7        2.31        1.94      1.94 o 
 -10   5   7       40.72       52.53      3.80 o 
  -9   5   7        6.22        4.91      1.71 o 
  -8   5   7       41.69       32.68      2.49 o 
  -7   5   7      125.85      126.49      2.77 o 
  -6   5   7      181.60      185.67      4.28 o 
  -5   5   7       58.08       67.66      3.37 o 
  -4   5   7      241.02      222.96      6.32 o 
  -3   5   7      282.63      263.16      7.29 o 
  -2   5   7       12.72       16.02      1.86 o 
  -1   5   7      195.78      175.80      3.25 o 
   0   5   7     1236.75     1202.07     10.32 o 
   1   5   7      499.68      481.28      4.98 o 
   2   5   7       55.14       51.68      3.88 o 
   3   5   7       24.49       28.85      1.98 o 
   4   5   7        1.14        1.60      1.17 o 
   5   5   7       30.18       35.48      3.16 o 
   6   5   7       37.69       39.87      2.06 o 
   7   5   7        2.73        8.25      2.43 o 
   8   5   7       18.54       11.17      2.91 o 
 -10   6   7       39.37       35.05      2.77 o 
  -9   6   7        8.52        6.20      1.82 o 
  -8   6   7        1.54        3.34      2.96 o 
  -7   6   7       61.52       58.06      2.47 o 
  -6   6   7       22.43       16.06      3.23 o 
  -5   6   7       10.83        5.58      2.06 o 
  -4   6   7     1014.27     1065.89     19.47 o 
  -3   6   7      105.79      109.58      5.83 o 
  -2   6   7        9.30        7.06      1.86 o 
  -1   6   7       40.10       35.85      2.21 o 
   0   6   7      530.60      472.66      6.30 o 
   1   6   7      239.51      238.85      4.40 o 
   2   6   7        4.81       10.45      1.98 o 
   3   6   7        8.65        5.28      1.52 o 
   4   6   7      102.32      114.31      3.40 o 
   5   6   7       14.68       20.50      2.67 o 
   6   6   7        2.96        3.58      1.69 o 
   7   6   7       28.88       30.10      4.86 o 
  -9   7   7       42.14       42.63      3.45 o 
  -8   7   7        0.47       -0.75      1.55 o 
  -7   7   7       33.79       29.39      5.34 o 
  -6   7   7      587.11      589.33      8.42 o 
  -5   7   7      115.59      110.73      4.12 o 
  -4   7   7        7.22        6.08      2.56 o 
  -3   7   7        7.96        7.60      2.78 o 
  -2   7   7      110.30      113.58      3.59 o 
  -1   7   7      113.73      121.44      3.95 o 
   0   7   7       90.37       58.97      2.56 o 
   1   7   7       24.44       31.46      2.67 o 
   2   7   7       20.65       17.26      2.33 o 
   3   7   7      113.14      133.67      3.25 o 
   4   7   7       12.54       11.35      2.12 o 
   5   7   7        0.46       -0.16      1.30 o 
   6   7   7       59.00       69.79      3.31 o 
  -8   8   7        0.10       -0.08      1.52 o 
  -7   8   7       12.34       11.93      3.09 o 
  -6   8   7      115.16      107.71      5.44 o 
  -5   8   7      161.18      178.99      7.04 o 
  -4   8   7        1.14        3.06      2.21 o 
  -3   8   7       57.54       46.01      3.25 o 
  -2   8   7       11.14       13.00      2.56 o 
  -1   8   7      387.41      386.90      7.77 o 
   0   8   7      215.91      249.44      5.37 o 
   1   8   7        4.62        4.63      1.86 o 
   2   8   7       14.73       19.32      3.59 o 
   3   8   7        1.50        2.67      1.72 o 
   4   8   7      239.00      269.88      4.63 o 
  -7   9   7        3.06        1.91      2.90 o 
  -6   9   7       42.09       40.56      4.28 o 
  -5   9   7        0.78        0.75      2.21 o 
  -4   9   7       45.02       48.10      3.78 o 
  -3   9   7       60.44       77.30      3.94 o 
  -2   9   7      329.26      339.00      7.28 o 
  -1   9   7        0.21        0.79      1.86 o 
   0   9   7      125.05      134.16      4.62 o 
   1   9   7       11.90        9.91      2.21 o 
   2   9   7        2.97        0.97      1.72 o 
   3   9   7       84.76      114.11      3.59 o 
  -5  10   7        0.67        2.18      2.75 o 
  -4  10   7        0.03        0.26      2.21 o 
  -3  10   7        0.48        2.76      3.14 o 
  -2  10   7        4.33        5.18      2.56 o 
  -1  10   7        0.00        0.97      2.06 o 
   0  10   7       21.87       19.54      3.43 o 
   1  10   7       14.86       11.22      3.14 o 
  -1 -11   8       27.18       19.91      3.88 o 
   0 -11   8       51.23       50.66      2.04 o 
   1 -11   8       10.79       12.14      2.50 o 
   2 -11   8       12.27        8.68      2.17 o 
   3 -11   8       63.70       60.45      3.40 o 
   4 -11   8        0.95       -0.49      4.86 o 
   5 -11   8        3.92        0.49      3.40 o 
  -3 -10   8       79.21       83.52      5.34 o 
  -2 -10   8        0.41        0.49      1.94 o 
  -1 -10   8       63.42       59.56      1.68 o 
   0 -10   8       17.67       18.88      1.48 o 
   1 -10   8       41.78       41.78      2.43 o 
   2 -10   8        0.00        0.49      1.17 o 
   3 -10   8      236.20      256.53      4.90 o 
   4 -10   8        3.03        0.97      2.91 o 
   5 -10   8       15.10       16.02      4.37 o 
   6 -10   8      165.58      173.38      8.74 o 
   7 -10   8        5.38        3.40      4.37 o 
  -5  -9   8      148.36      149.09      7.28 o 
  -4  -9   8      167.92      181.15     10.20 o 
  -3  -9   8        0.54        1.94      2.43 o 
  -2  -9   8        5.22        5.18      0.95 o 
  -1  -9   8       95.20       97.89      2.57 o 
   0  -9   8        3.50        3.84      1.00 o 
   1  -9   8      111.74      111.48      2.99 o 
   2  -9   8       29.12       28.53      1.69 o 
   3  -9   8      496.76      499.61      8.75 o 
   4  -9   8      142.31      139.03      3.40 o 
   5  -9   8       54.45       54.38      5.34 o 
   6  -9   8       44.16       49.04      5.83 o 
   7  -9   8       81.79       86.43      7.28 o 
   8  -9   8       20.61       19.91      5.83 o 
  -6  -8   8       47.51       43.21      8.25 o 
  -5  -8   8      124.35      132.58      6.31 o 
  -4  -8   8        8.86        9.22      2.91 o 
  -3  -8   8       24.30       26.70      3.40 o 
  -2  -8   8        0.22        0.35      0.54 o 
  -1  -8   8       11.86       12.54      1.11 o 
   0  -8   8        7.70        8.74      1.00 o 
   1  -8   8       44.62       39.91      1.87 o 
   2  -8   8      345.23      366.18      4.04 o 
   3  -8   8       45.45       49.10      1.36 o 
   4  -8   8       15.29       14.20      0.93 o 
   5  -8   8       57.46       55.35      4.86 o 
   6  -8   8        3.69        4.86      3.88 o 
   7  -8   8       16.35       14.08      4.86 o 
   8  -8   8       92.94       90.32      7.28 o 
   9  -8   8       23.92       26.70      6.31 o 
  -7  -7   8        1.58        1.46      3.40 o 
  -6  -7   8      503.76      488.91     10.69 o 
  -5  -7   8       65.78       67.98      4.86 o 
  -4  -7   8       39.83       38.36      3.40 o 
  -3  -7   8      311.82      315.81      6.32 o 
  -2  -7   8      388.18      396.68      4.63 o 
  -1  -7   8        9.03        8.57      0.78 o 
   0  -7   8      130.41      129.67      2.06 o 
   1  -7   8       22.69       25.25      1.25 o 
   2  -7   8      252.99      254.81      2.94 o 
   3  -7   8      197.12      199.55      2.21 o 
   4  -7   8        7.90        8.25      2.91 o 
   5  -7   8       19.76       21.36      3.88 o 
   6  -7   8       57.07       52.44      4.86 o 
   7  -7   8      218.04      236.06      8.26 o 
   8  -7   8       68.46       61.18      9.71 o 
   9  -7   8       25.57       26.63      3.73 o 
  -8  -6   8       18.90       16.02      4.37 o 
  -7  -6   8      216.48      225.86      7.77 o 
  -6  -6   8       49.04       57.30      4.37 o 
  -5  -6   8        9.91       12.14      2.91 o 
  -4  -6   8      234.43      230.26      5.83 o 
  -3  -6   8      406.50      393.41      4.41 o 
  -2  -6   8       36.15       37.88      1.20 o 
  -1  -6   8        8.45        8.09      0.71 o 
   0  -6   8       92.81      100.38      1.64 o 
   1  -6   8      750.46      796.56      5.36 o 
   2  -6   8      337.81      351.94      3.40 o 
   3  -6   8      108.27      121.42      1.78 o 
   4  -6   8      304.83      310.49      6.80 o 
   5  -6   8      172.54      171.46      8.74 o 
   6  -6   8        0.39        1.94      2.91 o 
   7  -6   8       38.47       35.93      4.86 o 
   8  -6   8      390.49      402.19      8.26 o 
   9  -6   8        0.22        1.20      2.21 o 
  10  -6   8      148.86      155.15      6.99 o 
  -8  -5   8       53.62       55.35      5.34 o 
  -7  -5   8       37.76       34.47      4.37 o 
  -6  -5   8       24.46       19.91      5.34 o 
  -5  -5   8        3.30        4.37      2.43 o 
  -4  -5   8        3.90        5.85      1.37 o 
  -3  -5   8      605.52      608.95      5.97 o 
  -2  -5   8       95.39       91.06      1.75 o 
  -1  -5   8      140.76      142.74      1.32 o 
   0  -5   8       95.68       97.65      1.43 o 
   1  -5   8       23.22       20.63      1.12 o 
   2  -5   8      297.75      319.30      2.83 o 
   3  -5   8      448.53      467.31     10.21 o 
   4  -5   8      107.57      110.23      2.90 o 
   5  -5   8      218.96      224.51      4.08 o 
   6  -5   8        0.18        1.40      1.52 o 
   7  -5   8      111.45      109.79      3.73 o 
   8  -5   8       11.07       12.86      2.68 o 
   9  -5   8       14.27       18.64      3.47 o 
  10  -5   8      102.08      107.80      4.97 o 
  -9  -4   8      187.60      203.01      7.77 o 
  -8  -4   8       34.12       32.05      4.37 o 
  -7  -4   8       14.71       12.27      2.78 o 
  -6  -4   8      117.36      113.67      3.43 o 
  -5  -4   8       24.47       22.12      2.06 o 
  -4  -4   8       34.29       36.07      1.00 o 
  -3  -4   8       16.07       20.71      0.64 o 
  -2  -4   8      392.16      408.99      3.40 o 
  -1  -4   8      334.03      323.81      2.42 o 
   0  -4   8    13625.90    14992.57    104.50 o 
   1  -4   8     1316.03     1321.14      7.36 o 
   2  -4   8     1934.93     1986.99     17.48 o 
   3  -4   8      542.49      562.57      8.02 o 
   4  -4   8       33.70       39.30      2.33 o 
   5  -4   8      151.45      139.48      3.85 o 
   6  -4   8       47.69       46.99      3.14 o 
   7  -4   8      350.80      333.03      7.05 o 
   8  -4   8      233.68      231.38      5.12 o 
   9  -4   8        0.06       -1.23      2.21 o 
  10  -4   8       12.79        7.76      7.04 o 
  -9  -3   8        8.40        7.28      3.40 o 
  -8  -3   8      137.14      146.72      4.85 o 
  -7  -3   8       36.28       34.05      2.40 o 
  -6  -3   8        3.22        2.75      1.52 o 
  -5  -3   8      104.41      100.60      0.91 o 
  -4  -3   8        6.16        7.64      0.46 o 
  -3  -3   8     1339.82     1415.66      6.96 o 
  -2  -3   8      104.71       91.81      0.88 o 
  -1  -3   8     3853.67     3937.74     23.38 o 
   0  -3   8       19.26       20.85      0.68 o 
   1  -3   8     2965.76     3148.49     22.18 o 
   2  -3   8      322.22      316.05      2.61 o 
   3  -3   8      116.56      126.92      1.34 o 
   4  -3   8      741.35      773.59     16.55 o 
   5  -3   8        0.52        0.81      1.52 o 
   6  -3   8       35.67       38.90      3.03 o 
   7  -3   8       36.50       37.01      2.99 o 
   8  -3   8       33.91       34.51      2.90 o 
   9  -3   8      107.10      110.44      4.08 o 
  10  -3   8        0.40        1.68      2.21 o 
 -10  -2   8       45.41       53.90      3.78 o 
  -9  -2   8      133.03      124.62      4.12 o 
  -8  -2   8      285.45      268.67      6.75 o 
  -7  -2   8      123.85      116.21      1.37 o 
  -6  -2   8        7.15        4.79      0.61 o 
  -5  -2   8      814.76      891.04      5.02 o 
  -4  -2   8        6.29        7.81      0.70 o 
  -3  -2   8      155.41      161.48      1.55 o 
  -2  -2   8     1335.75     1340.88      6.63 o 
  -1  -2   8     3605.14     3774.55     22.27 o 
   0  -2   8       21.16       23.09      0.86 o 
   1  -2   8        1.58        3.44      0.56 o 
   2  -2   8      176.16      184.98      1.69 o 
   3  -2   8      403.17      382.15      5.35 o 
   4  -2   8        0.78        1.94      1.46 o 
   5  -2   8        0.49        0.00      1.46 o 
   6  -2   8      448.62      442.71      3.42 o 
   7  -2   8        4.41        6.23      0.59 o 
   8  -2   8      256.65      260.96      4.79 o 
   9  -2   8      181.66      182.33      7.77 o 
  10  -2   8       86.95       93.69      6.56 o 
 -10  -1   8      147.83      143.26      9.23 o 
  -9  -1   8       14.16        6.34      3.77 o 
  -8  -1   8        3.21        3.13      1.07 o 
  -7  -1   8      330.75      323.00      2.60 o 
  -6  -1   8        0.55        0.53      0.57 o 
  -5  -1   8       79.36       71.78      1.29 o 
  -4  -1   8        0.26        0.97      0.71 o 
  -3  -1   8      112.23      113.22      1.35 o 
  -2  -1   8      427.37      397.66      2.78 o 
  -1  -1   8      495.39      489.27      3.09 o 
   0  -1   8        1.05        0.66      0.42 o 
   1  -1   8      689.79      677.42      5.61 o 
   2  -1   8       81.27       85.00      1.98 o 
   3  -1   8      512.59      528.49      4.81 o 
   4  -1   8      109.95      102.96      2.91 o 
   5  -1   8       27.68       27.68      2.43 o 
   6  -1   8     1003.24      989.74     10.22 o 
   7  -1   8      376.75      387.49      3.63 o 
   8  -1   8       34.35       38.93      1.55 o 
   9  -1   8      152.69      139.16      2.81 o 
  10  -1   8        8.16       12.09      2.56 o 
 -10   0   8      291.72      187.03     59.75 o 
  -9   0   8       23.45       23.55      1.92 o 
  -8   0   8      435.01      429.95      4.78 o 
  -7   0   8      229.18      250.52      3.26 o 
  -6   0   8        0.21        0.83      1.20 o 
  -5   0   8      233.81      253.45      2.49 o 
  -4   0   8        1.58        1.76      0.62 o 
  -3   0   8       84.64      102.49      1.72 o 
  -2   0   8       53.03       68.71      1.77 o 
  -1   0   8        1.88        0.97      0.69 o 
   0   0   8      158.90      143.40      2.33 o 
   1   0   8      216.37      216.48      2.41 o 
   2   0   8      511.33      501.83      5.59 o 
   3   0   8      547.53      655.93      5.85 o 
   4   0   8      167.78      163.22      2.75 o 
   5   0   8        7.49        8.25      2.91 o 
   6   0   8      383.90      359.62      6.32 o 
   7   0   8      607.15      559.94      6.81 o 
   8   0   8      160.67      166.82      2.98 o 
   9   0   8       45.73       54.81      2.06 o 
  10   0   8       29.10       28.68      3.37 o 
 -10   1   8        1.18        1.37      1.31 o 
  -9   1   8       17.41       12.76      1.62 o 
  -8   1   8       51.58       51.22      2.04 o 
  -7   1   8      429.40      425.59      3.91 o 
  -6   1   8      268.57      264.04      3.12 o 
  -5   1   8      248.09      251.20      2.61 o 
  -4   1   8      799.53      840.82      8.42 o 
  -3   1   8      272.72      280.44      2.53 o 
  -2   1   8        9.29        8.51      1.46 o 
  -1   1   8        0.02        0.39      0.81 o 
   0   1   8      544.87      490.56      4.29 o 
   1   1   8     1039.50     1067.17      8.09 o 
   2   1   8      260.23      268.53      3.16 o 
   3   1   8     1989.54     2029.83     15.55 o 
   4   1   8       63.45       68.51      2.42 o 
   5   1   8       35.54       29.62      2.43 o 
   6   1   8      883.91      869.96     11.68 o 
   7   1   8       10.19       10.79      1.52 o 
   8   1   8       95.17       90.68      2.35 o 
   9   1   8       22.72       17.88      2.40 o 
 -10   2   8       16.95       17.00      2.15 o 
  -9   2   8      349.97      390.45      5.48 o 
  -8   2   8      331.86      321.16      3.83 o 
  -7   2   8      182.37      175.14      3.40 o 
  -6   2   8      172.95      159.33      2.42 o 
  -5   2   8       11.30       12.59      1.25 o 
  -4   2   8      277.61      311.25      2.98 o 
  -3   2   8      337.19      356.56      6.56 o 
  -2   2   8      200.39      188.11      3.89 o 
  -1   2   8      255.92      284.78      6.07 o 
   0   2   8       33.82       35.55      1.94 o 
   1   2   8       61.81       67.99      1.98 o 
   2   2   8      473.64      517.90      4.81 o 
   3   2   8        0.56        1.70      1.03 o 
   4   2   8        9.76       15.33      1.37 o 
   5   2   8     1835.97     1815.82     15.00 o 
   6   2   8      340.57      343.53      8.26 o 
   7   2   8      133.54      129.27      3.31 o 
   8   2   8       57.02       52.57      5.34 o 
   9   2   8       87.72      105.47      4.12 o 
 -10   3   8      130.83      123.21      3.17 o 
  -9   3   8        1.72        1.94      1.53 o 
  -8   3   8       48.57       57.55      2.21 o 
  -7   3   8        5.38        8.39      1.48 o 
  -6   3   8      330.96      325.10      4.42 o 
  -5   3   8      188.63      176.67      2.49 o 
  -4   3   8      221.64      211.34      3.44 o 
  -3   3   8      223.12      235.93      6.07 o 
  -2   3   8      159.42      121.66      3.03 o 
  -1   3   8      120.10      134.37      2.87 o 
   0   3   8      700.25      721.09      6.36 o 
   1   3   8       99.96       99.43      2.21 o 
   2   3   8      233.76      223.27      3.09 o 
   3   3   8        0.94        0.97      1.25 o 
   4   3   8      994.84      983.19      9.22 o 
   5   3   8       30.72       41.95      2.42 o 
   6   3   8        0.35        1.94      1.94 o 
   7   3   8       15.06       19.42      2.91 o 
   8   3   8      225.48      231.20      5.83 o 
 -10   4   8       14.20       12.75      2.04 o 
  -9   4   8       71.48       82.67      2.78 o 
  -8   4   8      107.53      122.56      7.14 o 
  -7   4   8        0.19        0.97      1.20 o 
  -6   4   8      265.44      245.75      3.50 o 
  -5   4   8      185.77      196.84      3.94 o 
  -4   4   8      505.19      514.52      6.01 o 
  -3   4   8     1033.53      974.52      9.12 o 
  -2   4   8      268.45      262.46      7.05 o 
  -1   4   8      219.81      216.48      3.44 o 
   0   4   8       55.24       60.78      2.21 o 
   1   4   8       63.21       61.71      2.06 o 
   2   4   8      115.46      118.85      2.56 o 
   3   4   8      793.94      744.33      7.05 o 
   4   4   8     1472.27     1386.32     12.62 o 
   5   4   8      352.39      326.96      5.10 o 
   6   4   8       45.13       53.94      2.40 o 
   7   4   8        1.43        2.91      1.94 o 
   8   4   8      112.58      136.94      5.34 o 
 -10   5   8        3.32        1.78      1.63 o 
  -9   5   8        0.04        0.35      1.43 o 
  -8   5   8        0.86        0.62      1.35 o 
  -7   5   8       26.08       23.31      2.00 o 
  -6   5   8        0.40        0.43      1.05 o 
  -5   5   8      740.08      685.85      8.08 o 
  -4   5   8      394.16      352.37      8.51 o 
  -3   5   8      426.90      408.46      5.32 o 
  -2   5   8       52.56       61.02      2.56 o 
  -1   5   8       38.63       50.18      2.21 o 
   0   5   8       34.62       34.53      2.43 o 
   1   5   8       96.96       86.58      2.56 o 
   2   5   8      340.55      322.47      4.28 o 
   3   5   8      867.62      804.28      7.73 o 
   4   5   8       44.54       32.93      2.42 o 
   5   5   8        1.78        2.91      1.94 o 
   6   5   8       19.56       13.41      2.67 o 
   7   5   8       22.19       32.04      5.34 o 
  -9   6   8       17.48       15.37      3.02 o 
  -8   6   8       42.39       45.58      3.40 o 
  -7   6   8       61.48       64.94      2.96 o 
  -6   6   8       76.37       78.93      3.78 o 
  -5   6   8       15.64       20.58      2.56 o 
  -4   6   8       62.63       51.46      3.75 o 
  -3   6   8       14.42       20.32      2.94 o 
  -2   6   8     2035.76     1869.73     16.56 o 
  -1   6   8      169.73      173.03      3.73 o 
   0   6   8      801.58      751.14     15.57 o 
   1   6   8       25.61       32.31      2.68 o 
   2   6   8      124.01      105.50      2.90 o 
   3   6   8        8.36        5.18      1.98 o 
   4   6   8      605.45      555.16      7.29 o 
   5   6   8       41.49       28.47      3.88 o 
   6   6   8       38.61       43.57      2.40 o 
  -9   7   8       74.90       81.56      4.57 o 
  -8   7   8        3.56        4.95      1.86 o 
  -7   7   8      183.81      219.77      5.66 o 
  -6   7   8        0.32       -1.54      2.78 o 
  -5   7   8      538.36      509.05     17.26 o 
  -4   7   8        5.85       14.06      3.23 o 
  -3   7   8        2.92        5.79      2.21 o 
  -2   7   8       21.26       25.61      2.94 o 
  -1   7   8      127.57      117.49      6.31 o 
   0   7   8      222.84      225.39      4.28 o 
   1   7   8      134.65      130.12      5.12 o 
   2   7   8       31.70       28.34      2.21 o 
   3   7   8        0.00        0.04      1.86 o 
   4   7   8       12.49       13.13      2.06 o 
   5   7   8      142.69      165.21      3.89 o 
  -8   8   8       13.23       15.32      2.47 o 
  -7   8   8       17.76       18.22      4.40 o 
  -6   8   8       60.64       77.73      4.63 o 
  -5   8   8       57.14       74.20      4.28 o 
  -4   8   8       70.78       67.68      3.94 o 
  -3   8   8      343.11      331.06      7.24 o 
  -2   8   8      153.60      147.12      4.28 o 
  -1   8   8        9.34       13.56      2.56 o 
   0   8   8      139.81      131.83      3.94 o 
   1   8   8        3.44        3.12      2.33 o 
   2   8   8       12.82       10.86      2.21 o 
   3   8   8      111.36      113.92      4.31 o 
   4   8   8       19.54       19.01     12.38 o 
  -6   9   8       21.69       23.91      3.94 o 
  -5   9   8       42.89       36.84      4.85 o 
  -4   9   8       56.61       79.00      4.42 o 
  -3   9   8       26.08       22.48      3.25 o 
  -2   9   8       15.44       18.45      4.37 o 
  -1   9   8       15.43       11.83      4.08 o 
   0   9   8       22.31       16.99      6.07 o 
   1   9   8        1.71        4.56      2.21 o 
   2   9   8      134.51      170.53      5.00 o 
  -4  10   8       14.39       14.14      3.59 o 
  -3  10   8        4.22        4.68      2.90 o 
  -2  10   8       12.33       18.37      3.25 o 
  -1  10   8       10.55       15.98      3.43 o 
   0 -11   9        2.46        2.89      1.41 o 
   1 -11   9       27.96       28.53      4.55 o 
   2 -11   9       11.35        7.96      1.98 o 
   3 -11   9       34.55        0.49      2.91 o 
   4 -11   9      115.73      115.09      6.80 o 
  -3 -10   9        2.88        1.94      2.91 o 
  -2 -10   9       19.22       17.48      3.40 o 
  -1 -10   9       77.26       76.67      1.97 o 
   0 -10   9        7.36        5.70      1.55 o 
   1 -10   9      218.23      233.46      3.34 o 
   2 -10   9       30.31       24.60      2.67 o 
   3 -10   9      185.48      181.27      8.50 o 
   4 -10   9       10.16        0.00      2.43 o 
   5 -10   9       31.43        0.49      4.86 o 
   6 -10   9      167.67      165.61     13.11 o 
  -5  -9   9       41.42       36.42      7.77 o 
  -4  -9   9      267.59      274.45      8.26 o 
  -3  -9   9       90.48       91.78      5.34 o 
  -2  -9   9       43.33       40.30      3.88 o 
  -1  -9   9       27.24       29.01      2.49 o 
   0  -9   9       23.11       22.84      1.40 o 
   1  -9   9        8.98        6.92      1.20 o 
   2  -9   9      181.65      182.55      3.94 o 
   3  -9   9       13.07       17.03      1.98 o 
   4  -9   9        4.07        2.99      1.40 o 
   5  -9   9        2.22        3.40      5.34 o 
   6  -9   9      281.88      303.61     14.09 o 
   7  -9   9        0.43        0.00      2.91 o 
  -6  -8   9       68.08       66.52      5.83 o 
  -5  -8   9       13.83       15.54      3.88 o 
  -4  -8   9       10.42        8.25      3.40 o 
  -3  -8   9      315.47      313.85      7.29 o 
  -2  -8   9        0.15       -0.13      0.42 o 
  -1  -8   9      100.65      112.57      2.95 o 
   0  -8   9       47.36       49.55      1.84 o 
   1  -8   9       39.84       47.51      1.76 o 
   2  -8   9       21.20       26.87      1.70 o 
   3  -8   9       10.54       10.05      1.62 o 
   4  -8   9      195.33      191.86      6.80 o 
   5  -8   9       80.62       82.06      5.34 o 
   6  -8   9        0.47        0.49      4.37 o 
   7  -8   9      139.22      149.09      7.77 o 
   8  -8   9       51.32       56.81      6.80 o 
  -7  -7   9       21.87       21.85      4.86 o 
  -6  -7   9        8.56       11.65      3.88 o 
  -5  -7   9       32.35       34.96      3.88 o 
  -4  -7   9       22.46       24.76      3.40 o 
  -3  -7   9       31.81       28.01      0.95 o 
  -2  -7   9      136.43      138.07      2.83 o 
  -1  -7   9       60.93       60.26      1.43 o 
   0  -7   9       12.02       12.14      1.20 o 
   1  -7   9      207.81      221.90      2.69 o 
   2  -7   9       20.67       24.92      1.15 o 
   3  -7   9       61.99       59.13      1.55 o 
   4  -7   9       13.17       11.17      3.40 o 
   5  -7   9      275.93      307.03      8.26 o 
   6  -7   9       16.88       16.51      6.80 o 
   7  -7   9        3.67        5.11      2.56 o 
   8  -7   9      239.68      245.75     10.44 o 
   9  -7   9       20.08       21.17      4.24 o 
  -8  -6   9       41.08       42.24      5.34 o 
  -7  -6   9      125.81      127.72      6.31 o 
  -6  -6   9       41.08       47.10      4.37 o 
  -5  -6   9      186.21      185.54      5.83 o 
  -4  -6   9       97.09      100.52      4.37 o 
  -3  -6   9        2.86        2.41      0.80 o 
  -2  -6   9        7.12        5.12      0.75 o 
  -1  -6   9        8.40       12.66      1.05 o 
   0  -6   9       15.64       14.92      0.91 o 
   1  -6   9      257.46      259.61      5.77 o 
   2  -6   9        8.41        8.67      0.93 o 
   3  -6   9      175.49      174.21      3.75 o 
   4  -6   9      114.17      112.01      3.25 o 
   5  -6   9       27.60       28.29      2.56 o 
   6  -6   9       23.78       22.76      2.56 o 
   7  -6   9      307.82      312.67     20.65 o 
   8  -6   9      322.74      335.06      8.74 o 
   9  -6   9      403.21      419.52     14.58 o 
  -8  -5   9        9.17       15.54      4.37 o 
  -7  -5   9        0.00        1.94      4.37 o 
  -6  -5   9       91.99       91.29      4.86 o 
  -5  -5   9      109.95      117.17      4.37 o 
  -4  -5   9       26.95       27.97      2.06 o 
  -3  -5   9       74.30       70.23      1.19 o 
  -2  -5   9       72.14       75.75      1.48 o 
  -1  -5   9       46.44       48.09      1.55 o 
   0  -5   9      860.78      885.67      9.91 o 
   1  -5   9        9.90        7.54      0.61 o 
   2  -5   9      704.41      697.60      6.51 o 
   3  -5   9       39.81       42.90      2.21 o 
   4  -5   9      518.74      515.60      6.81 o 
   5  -5   9       41.67       49.32      3.38 o 
   6  -5   9        0.94        0.81      1.52 o 
   7  -5   9       24.57       25.11      2.90 o 
   8  -5   9       90.52       89.80      4.68 o 
   9  -5   9       94.39      107.25      4.77 o 
  10  -5   9       31.25       30.29      3.94 o 
  -9  -4   9       18.95       21.36      4.37 o 
  -8  -4   9      128.67      131.12      6.31 o 
  -7  -4   9        2.37        1.46      1.72 o 
  -6  -4   9      199.28      212.30      5.12 o 
  -5  -4   9      488.37      492.12      6.01 o 
  -4  -4   9       61.44       59.24      1.95 o 
  -3  -4   9       57.79       56.65      2.14 o 
  -2  -4   9     1770.27     1846.28     11.10 o 
  -1  -4   9      225.98      229.29      3.54 o 
   0  -4   9      452.32      469.65      3.90 o 
   1  -4   9      916.98      949.76     13.15 o 
   2  -4   9      102.52      110.08      1.87 o 
   3  -4   9      278.98      283.82      4.62 o 
   4  -4   9      175.14      176.67      4.08 o 
   5  -4   9        6.12        5.38      1.86 o 
   6  -4   9      642.30      632.23      7.54 o 
   7  -4   9        6.97        3.85      2.68 o 
   8  -4   9       90.55      104.57      4.61 o 
   9  -4   9        1.91        1.72      2.21 o 
  10  -4   9        2.05        4.23      2.90 o 
  -9  -3   9       42.58       38.13      3.43 o 
  -8  -3   9      209.52      209.02      5.57 o 
  -7  -3   9        0.77        2.18      1.72 o 
  -6  -3   9      449.09      433.37      8.68 o 
  -5  -3   9        5.63        6.28      0.85 o 
  -4  -3   9      161.82      162.98      1.65 o 
  -3  -3   9       16.72       20.60      1.04 o 
  -2  -3   9      185.33      186.83      1.56 o 
  -1  -3   9      504.88      527.42      3.65 o 
   0  -3   9      181.99      169.82      2.19 o 
   1  -3   9      983.21     1030.20      7.35 o 
   2  -3   9        4.15        5.71      0.73 o 
   3  -3   9       87.04       93.05      1.30 o 
   4  -3   9       12.78       12.56      1.94 o 
   5  -3   9        8.85        9.21      0.47 o 
   6  -3   9      104.79      109.08      3.38 o 
   7  -3   9        5.70        5.16      1.86 o 
   8  -3   9        5.17        4.44      2.21 o 
   9  -3   9      187.91      182.30     11.17 o 
  10  -3   9       43.72       48.85      4.30 o 
 -10  -2   9       15.17       14.48      4.13 o 
  -9  -2   9        5.10        4.97      2.21 o 
  -8  -2   9        3.02        2.72      0.98 o 
  -7  -2   9       22.46       20.85      0.76 o 
  -6  -2   9      442.83      450.32      3.15 o 
  -5  -2   9       79.47       86.08      1.51 o 
  -4  -2   9       20.81       23.27      1.07 o 
  -3  -2   9      608.71      584.03      3.50 o 
  -2  -2   9      754.98      750.19      5.00 o 
  -1  -2   9      154.25      154.30      2.00 o 
   0  -2   9      160.70      154.96      1.92 o 
   1  -2   9      144.44      144.85      1.52 o 
   2  -2   9      557.52      628.34      4.67 o 
   3  -2   9       41.72       37.87      2.43 o 
   4  -2   9       11.45       10.20      1.94 o 
   5  -2   9        3.83        5.83      1.94 o 
   6  -2   9      177.60      199.08      2.21 o 
   7  -2   9      214.53      216.49      2.13 o 
   8  -2   9       67.32       64.56      1.37 o 
   9  -2   9       14.55       19.38      2.90 o 
  10  -2   9        2.43        3.16      2.40 o 
 -10  -1   9       17.42       23.79      4.37 o 
  -9  -1   9        0.05        0.97      1.52 o 
  -8  -1   9      614.87      609.33      4.76 o 
  -7  -1   9      590.94      583.63      4.63 o 
  -6  -1   9       67.70       73.41      1.51 o 
  -5  -1   9      317.35      321.49      4.17 o 
  -4  -1   9       74.51       74.76      1.43 o 
  -3  -1   9      303.41      300.31      2.60 o 
  -2  -1   9       67.74       72.07      1.35 o 
  -1  -1   9      562.20      541.35      3.65 o 
   0  -1   9      796.52      797.37      5.37 o 
   1  -1   9        0.06        0.49      0.69 o 
   2  -1   9       37.91       36.90      1.37 o 
   3  -1   9       39.75       42.75      1.72 o 
   4  -1   9     1611.70     1657.62     19.03 o 
   5  -1   9      181.10      169.04      4.37 o 
   6  -1   9      293.12      297.35      8.26 o 
   7  -1   9      343.86      331.72     10.20 o 
   8  -1   9        5.90        3.35      1.45 o 
   9  -1   9        3.89        2.37      2.50 o 
  10  -1   9        0.00        1.09      2.50 o 
 -10   0   9        0.04       -0.06      1.25 o 
  -9   0   9       20.72       15.17      1.46 o 
  -8   0   9       51.91       48.73      1.68 o 
  -7   0   9       16.43       12.70      1.20 o 
  -6   0   9      149.10      161.83      2.78 o 
  -5   0   9      587.53      607.62      6.37 o 
  -4   0   9       97.33      100.67      1.57 o 
  -3   0   9      133.97      144.69      2.07 o 
  -2   0   9      413.80      402.59      3.18 o 
  -1   0   9       99.50      105.40      1.98 o 
   0   0   9      979.30      997.98      7.58 o 
   1   0   9      422.61      463.65      4.47 o 
   2   0   9      359.25      401.33      4.56 o 
   3   0   9       75.22       67.52      2.06 o 
   4   0   9       10.22        9.47      1.37 o 
   5   0   9      635.59      610.34      8.75 o 
   6   0   9       51.96       45.64      3.40 o 
   7   0   9       94.03       85.29      4.61 o 
   8   0   9        1.24        0.93      1.11 o 
   9   0   9       13.70       10.12      1.51 o 
 -10   1   9        3.77        3.66      1.35 o 
  -9   1   9        7.61       10.40      1.48 o 
  -8   1   9       70.77       78.86      2.21 o 
  -7   1   9      248.65      234.06      3.06 o 
  -6   1   9       83.94       78.12      2.11 o 
  -5   1   9      144.48      150.42      2.14 o 
  -4   1   9      382.25      387.47      3.42 o 
  -3   1   9      398.40      461.55      3.81 o 
  -2   1   9      544.79      570.03      5.11 o 
  -1   1   9      241.79      231.88      3.89 o 
   0   1   9     1321.87     1367.80     16.10 o 
   1   1   9      698.18      650.53      8.52 o 
   2   1   9      397.24      389.26      6.56 o 
   3   1   9       10.47       10.39      1.62 o 
   4   1   9       54.63       58.29      2.06 o 
   5   1   9        1.26        0.00      2.43 o 
   6   1   9       11.40       12.14      2.43 o 
   7   1   9        9.21        5.83      2.43 o 
   8   1   9       18.18       14.98      1.86 o 
   9   1   9       19.25       20.87      4.08 o 
 -10   2   9      100.93      108.46      3.26 o 
  -9   2   9       41.34       35.59      3.12 o 
  -8   2   9        1.14        0.24      1.00 o 
  -7   2   9       52.92       57.38      2.26 o 
  -6   2   9        6.32        7.91      1.20 o 
  -5   2   9        0.89        2.70      1.08 o 
  -4   2   9      527.55      516.92      4.30 o 
  -3   2   9        2.26        3.68      1.17 o 
  -2   2   9       44.47       40.62      1.72 o 
  -1   2   9      388.21      432.18      4.47 o 
   0   2   9      136.66      109.84      2.68 o 
   1   2   9        2.33        0.97      1.03 o 
   2   2   9       31.99       31.32      1.72 o 
   3   2   9      624.16      628.15      6.19 o 
   4   2   9      350.53      363.06      5.02 o 
   5   2   9      899.20      879.08      9.00 o 
   6   2   9       15.50       11.17      2.43 o 
   7   2   9        6.34        5.34      2.43 o 
   8   2   9      137.75      150.06      5.34 o 
   9   2   9       22.65       24.09      2.75 o 
 -10   3   9       38.50       36.14      3.04 o 
  -9   3   9        2.43        3.79      1.62 o 
  -8   3   9       30.49       21.23      1.85 o 
  -7   3   9       16.10       16.38      1.63 o 
  -6   3   9        3.10        2.81      1.20 o 
  -5   3   9      271.54      275.36      3.92 o 
  -4   3   9      813.37      774.17      8.38 o 
  -3   3   9        0.08        0.76      1.17 o 
  -2   3   9      135.70      139.96      3.89 o 
  -1   3   9      262.79      252.44      4.08 o 
   0   3   9     1191.63     1185.68     15.11 o 
   1   3   9       26.13       22.34      1.72 o 
   2   3   9      201.85      189.94      3.50 o 
   3   3   9     1069.75     1087.70     10.40 o 
   4   3   9       77.06       68.34      2.78 o 
   5   3   9      128.63      112.29      3.40 o 
   6   3   9        2.12        0.00      2.43 o 
   7   3   9        3.59        0.49      1.94 o 
   8   3   9       87.89      100.52      7.28 o 
 -10   4   9       46.42       45.20      3.02 o 
  -9   4   9       64.93       69.31      4.15 o 
  -8   4   9       23.64       29.61      2.14 o 
  -7   4   9        3.53        3.83      1.48 o 
  -6   4   9     1237.87     1200.23     14.81 o 
  -5   4   9      172.66      152.18      3.59 o 
  -4   4   9     1458.71     1388.45     16.81 o 
  -3   4   9       24.37       19.91      2.06 o 
  -2   4   9       63.86       66.10      2.94 o 
  -1   4   9      291.85      311.41      4.28 o 
   0   4   9      430.86      426.44      4.98 o 
   1   4   9     1423.07     1360.92     28.76 o 
   2   4   9        0.65       -0.29      1.46 o 
   3   4   9      693.88      649.97      7.47 o 
   4   4   9        0.25        1.36      1.62 o 
   5   4   9        8.18        7.73      2.06 o 
   6   4   9        6.75        8.56      1.72 o 
   7   4   9       52.29       60.69      3.88 o 
   8   4   9        9.99        0.00      1.94 o 
  -9   5   9      107.44      114.15      4.47 o 
  -8   5   9       84.04       79.02     11.25 o 
  -7   5   9      455.76      442.85      5.36 o 
  -6   5   9      261.23      274.06      5.32 o 
  -5   5   9      115.38      109.41      5.66 o 
  -4   5   9       28.74       38.09      3.16 o 
  -3   5   9       12.94       17.61      2.56 o 
  -2   5   9      665.25      622.67      7.04 o 
  -1   5   9     2013.19     1851.40     17.09 o 
   0   5   9      288.81      257.37      4.85 o 
   1   5   9        3.36        3.94      1.52 o 
   2   5   9       82.79       79.79      2.56 o 
   3   5   9       27.30       28.36      2.50 o 
   4   5   9        6.62        2.64      1.52 o 
   5   5   9       36.06       34.05      2.40 o 
   6   5   9        2.37        4.13      1.72 o 
   7   5   9        7.99        0.00      2.91 o 
  -9   6   9        1.78        2.12      1.92 o 
  -8   6   9      220.47      238.75      5.62 o 
  -7   6   9      308.44      309.50      4.79 o 
  -6   6   9        5.60        2.95      2.21 o 
  -5   6   9      720.53      670.21      9.81 o 
  -4   6   9        2.63        3.35      1.86 o 
  -3   6   9      103.12       93.38      3.59 o 
  -2   6   9        0.76        1.70      1.72 o 
  -1   6   9        8.18        4.33      2.67 o 
   0   6   9       81.91       74.46      2.90 o 
   1   6   9      382.77      360.05     10.20 o 
   2   6   9       35.99       34.94      2.91 o 
   3   6   9      226.34      225.02      4.28 o 
   4   6   9        0.07       -0.16      1.30 o 
   5   6   9        0.75        1.46      1.52 o 
   6   6   9       51.46       50.85      3.31 o 
  -8   7   9        0.05       -1.43      1.71 o 
  -7   7   9       26.73       37.71      3.94 o 
  -6   7   9       19.31       20.58      3.25 o 
  -5   7   9       74.48       75.14      7.04 o 
  -4   7   9        0.01        1.70      2.06 o 
  -3   7   9       69.71       54.17      3.25 o 
  -2   7   9        0.17       -0.05      1.52 o 
  -1   7   9       70.19       59.57      3.25 o 
   0   7   9      224.31      235.15      4.63 o 
   1   7   9      290.41      291.10      4.97 o 
   2   7   9      205.60      226.94      4.61 o 
   3   7   9        0.02        0.70      1.52 o 
   4   7   9        0.88       -0.24      1.37 o 
   5   7   9        7.96        3.97      3.64 o 
  -7   8   9       36.45       39.67      4.28 o 
  -6   8   9       11.09        8.01      3.09 o 
  -5   8   9       47.78       41.20      3.94 o 
  -4   8   9       20.88       22.68      3.25 o 
  -3   8   9       59.88       82.81      4.62 o 
  -2   8   9      111.53      104.74      4.28 o 
  -1   8   9      334.51      350.27      6.16 o 
   0   8   9       74.85       77.37      3.59 o 
   1   8   9       30.43       44.04      3.03 o 
   2   8   9        0.79        1.90      1.86 o 
   3   8   9       11.39        6.01      5.58 o 
  -6   9   9        2.53        4.68      3.25 o 
  -5   9   9      126.80      146.78      5.81 o 
  -4   9   9        3.87        4.11      2.90 o 
  -3   9   9       30.40       37.72      3.73 o 
  -2   9   9       19.86       30.40      3.38 o 
  -1   9   9       17.07       10.56      2.68 o 
   0   9   9        0.52        0.31      1.86 o 
   1   9   9        6.14        7.44      2.94 o 
   0 -11  10       78.25       77.05      2.97 o 
   1 -11  10       24.53       15.23      5.45 o 
   2 -11  10       15.94       14.58      1.87 o 
   3 -11  10        0.14        0.53      1.86 o 
  -3 -10  10       89.37       84.98      8.25 o 
  -2 -10  10        4.00        5.34      4.86 o 
  -1 -10  10       48.68       52.93      6.31 o 
   0 -10  10       34.70       35.59      4.96 o 
   1 -10  10       17.96       14.81      1.57 o 
   2 -10  10       22.76       22.50      2.04 o 
   3 -10  10       26.96       18.50      2.09 o 
   4 -10  10       22.03        0.00      2.91 o 
   5 -10  10       58.31       -0.49      2.91 o 
   6 -10  10        8.57        9.71      4.86 o 
  -4  -9  10       18.58       18.45      3.88 o 
  -3  -9  10       40.62       38.36      3.88 o 
  -2  -9  10       27.69       32.05      3.40 o 
  -1  -9  10       40.70       34.89      5.13 o 
   0  -9  10        1.14        1.02      1.00 o 
   1  -9  10        0.11        1.02      1.00 o 
   2  -9  10       32.24       33.18      1.62 o 
   3  -9  10        1.08        0.36      0.82 o 
   4  -9  10        3.48        3.64      2.06 o 
   5  -9  10      152.41      160.75      7.28 o 
   6  -9  10        3.21        1.31      2.21 o 
   7  -9  10       75.34       74.91      4.77 o 
  -5  -8  10      106.64      105.86      5.83 o 
  -4  -8  10       25.35       28.16      3.88 o 
  -3  -8  10       12.13       15.54      2.91 o 
  -2  -8  10       11.71        9.97      1.05 o 
  -1  -8  10       26.69       29.29      3.28 o 
   0  -8  10       36.01       32.53      2.06 o 
   1  -8  10       39.42       36.64      1.74 o 
   2  -8  10        2.11        2.89      1.15 o 
   3  -8  10      151.27      160.04      2.51 o 
   4  -8  10        2.75        0.11      1.52 o 
   5  -8  10       33.82       33.87      3.03 o 
   6  -8  10       51.51       52.33      3.73 o 
   7  -8  10       11.91       13.62      3.03 o 
   8  -8  10       70.99       82.45      4.97 o 
  -6  -7  10       29.07       25.73      4.37 o 
  -5  -7  10       15.13       16.51      3.88 o 
  -4  -7  10        4.23        4.37      3.88 o 
  -3  -7  10       34.56       30.44      1.29 o 
  -2  -7  10      187.13      191.95      2.17 o 
  -1  -7  10        3.20        0.88      0.77 o 
   0  -7  10      156.70      152.10      2.04 o 
   1  -7  10       17.47       16.79      1.05 o 
   2  -7  10       12.11       15.45      1.74 o 
   3  -7  10        2.60        1.97      2.56 o 
   4  -7  10      147.20      142.87      4.25 o 
   5  -7  10       96.45      104.30      3.73 o 
   6  -7  10       72.28       73.44      6.56 o 
   7  -7  10        1.23        0.00      1.86 o 
   8  -7  10       10.72       15.05      4.20 o 
   9  -7  10       20.18       15.63      3.73 o 
  -7  -6  10        4.64        2.91      3.40 o 
  -6  -6  10        1.74        3.88      2.91 o 
  -5  -6  10       21.14       18.45      3.40 o 
  -4  -6  10       10.42       12.62      2.91 o 
  -3  -6  10      124.34      124.73      1.74 o 
  -2  -6  10      247.59      265.67      2.78 o 
  -1  -6  10       11.33       13.21      1.05 o 
   0  -6  10       10.33        9.41      0.91 o 
   1  -6  10        7.19        7.83      1.00 o 
   2  -6  10      169.39      165.29      3.73 o 
   3  -6  10      105.04      107.62      2.90 o 
   4  -6  10       36.47       37.74      2.56 o 
   5  -6  10       15.84       13.63      2.56 o 
   6  -6  10       74.66       76.02      3.59 o 
   7  -6  10        8.51       10.56      2.68 o 
   8  -6  10        5.02        7.85      2.90 o 
   9  -6  10        0.20       -0.84      2.94 o 
  -8  -5  10        4.68        3.88      3.88 o 
  -7  -5  10        6.75        5.34      3.40 o 
  -6  -5  10      224.51      220.84      4.81 o 
  -5  -5  10      341.30      343.34      5.50 o 
  -4  -5  10        0.40        0.04      0.33 o 
  -3  -5  10       64.76       64.75      0.95 o 
  -2  -5  10        0.31        1.70      0.57 o 
  -1  -5  10      135.07      136.10      1.56 o 
   0  -5  10        2.48        3.20      0.64 o 
   1  -5  10        0.05       -0.31      0.52 o 
   2  -5  10      246.49      254.24      2.47 o 
   3  -5  10        6.03        6.47      1.74 o 
   4  -5  10      150.71      163.37     19.43 o 
   5  -5  10       26.41       22.92      2.61 o 
   6  -5  10        4.63        4.13      2.06 o 
   7  -5  10       27.21       23.65      4.77 o 
   8  -5  10      252.67      248.34     13.12 o 
   9  -5  10       62.04       69.94      4.42 o 
  -9  -4  10       23.89       24.28      4.86 o 
  -8  -4  10       16.45       16.27      2.75 o 
  -7  -4  10      224.37      224.12      4.97 o 
  -6  -4  10       34.43       30.58      3.40 o 
  -5  -4  10      147.87      142.03      3.96 o 
  -4  -4  10        0.12        1.06      1.62 o 
  -3  -4  10      515.56      517.09      4.38 o 
  -2  -4  10        0.01        0.83      0.88 o 
  -1  -4  10        2.67        1.73      0.71 o 
   0  -4  10      125.99      126.73      2.33 o 
   1  -4  10      206.40      217.48      7.53 o 
   2  -4  10       81.57       94.05      1.87 o 
   3  -4  10      121.02      124.64      1.36 o 
   4  -4  10       55.14       54.76      0.91 o 
   5  -4  10      295.32      294.84      4.77 o 
   6  -4  10        2.85        2.91      1.86 o 
   7  -4  10      142.79      149.42     10.93 o 
   8  -4  10      365.27      378.49      6.85 o 
   9  -4  10       48.74       48.72      3.94 o 
  -9  -3  10       31.28       32.16      3.43 o 
  -8  -3  10        4.71        4.13      2.06 o 
  -7  -3  10      248.80      242.67      6.87 o 
  -6  -3  10      755.01      728.44      6.18 o 
  -5  -3  10       11.35       13.96      1.46 o 
  -4  -3  10       18.60       17.32      0.78 o 
  -3  -3  10      188.86      199.27      1.86 o 
  -2  -3  10      403.87      394.17      2.64 o 
  -1  -3  10      844.68      868.86      5.75 o 
   0  -3  10     1250.42     1313.63      7.96 o 
   1  -3  10        0.51        1.17      0.81 o 
   2  -3  10      257.83      274.89      3.04 o 
   3  -3  10      216.16      220.76      2.17 o 
   4  -3  10       81.62       89.49      1.94 o 
   5  -3  10      173.15      178.55      1.80 o 
   6  -3  10       21.23       29.49      4.61 o 
   7  -3  10     1218.86     1216.26     19.96 o 
   8  -3  10      102.26      103.04      4.68 o 
   9  -3  10       66.77       65.03      5.01 o 
  -9  -2  10        8.42       10.68      3.88 o 
  -8  -2  10       79.72       77.88      7.25 o 
  -7  -2  10        0.10        0.24      0.70 o 
  -6  -2  10      399.81      386.06      3.72 o 
  -5  -2  10        1.19        0.89      0.61 o 
  -4  -2  10        7.25       10.52      0.75 o 
  -3  -2  10      683.18      703.17      4.73 o 
  -2  -2  10       60.53       64.48      1.57 o 
  -1  -2  10       29.39       29.96      1.52 o 
   0  -2  10      132.33      137.95      2.17 o 
   1  -2  10       64.35       54.31      1.11 o 
   2  -2  10      316.82      322.87      4.09 o 
   3  -2  10      354.51      368.89      6.32 o 
   4  -2  10       99.08       94.70      3.40 o 
   5  -2  10        2.42        0.97      1.94 o 
   6  -2  10      165.44      160.46      3.89 o 
   7  -2  10      186.21      180.36      2.13 o 
   8  -2  10      151.95      149.26      4.61 o 
   9  -2  10        8.01       11.10      3.50 o 
 -10  -1  10       13.61       11.17      3.88 o 
  -9  -1  10       24.53       23.31      3.88 o 
  -8  -1  10      151.76      153.22      2.57 o 
  -7  -1  10       53.73       53.94      1.50 o 
  -6  -1  10       12.92       10.58      0.95 o 
  -5  -1  10        7.50        7.06      0.91 o 
  -4  -1  10       17.32       19.13      1.29 o 
  -3  -1  10      822.57      839.00      5.69 o 
  -2  -1  10      592.50      599.58      4.64 o 
  -1  -1  10      141.49      140.90      2.06 o 
   0  -1  10       81.96       86.59      1.29 o 
   1  -1  10      757.94      718.70      6.20 o 
   2  -1  10       37.77       34.80      1.72 o 
   3  -1  10        3.61        2.91      1.37 o 
   4  -1  10        3.62        2.91      1.94 o 
   5  -1  10       39.23       35.93      2.91 o 
   6  -1  10      182.15      174.37      5.34 o 
   7  -1  10      467.87      454.66      8.51 o 
   8  -1  10      136.43      134.25      4.06 o 
   9  -1  10        8.27        8.38      3.14 o 
 -10   0  10        1.03       -1.46      2.91 o 
  -9   0  10      367.01      390.52      7.88 o 
  -8   0  10       36.91       38.07      1.68 o 
  -7   0  10      346.66      354.46      3.69 o 
  -6   0  10      127.56      124.95      2.29 o 
  -5   0  10      126.02      126.82      2.42 o 
  -4   0  10      342.32      333.51      3.27 o 
  -3   0  10        2.59        2.17      0.95 o 
  -2   0  10       16.42       20.86      1.24 o 
  -1   0  10      232.50      207.97      2.75 o 
   0   0  10        4.39       13.66      1.37 o 
   1   0  10      181.95      170.52      2.75 o 
   2   0  10      694.06      705.00      7.54 o 
   3   0  10       88.41       98.81      3.16 o 
   4   0  10      101.97      104.90      2.75 o 
   5   0  10      179.17      176.32      4.86 o 
   6   0  10       37.70       43.21      5.34 o 
   7   0  10       21.08       29.98      1.69 o 
   8   0  10      323.71      324.69      5.46 o 
   9   0  10       26.84       26.92      2.90 o 
 -10   1  10        5.49        6.01      1.63 o 
  -9   1  10      136.77      148.43      3.06 o 
  -8   1  10      157.22      154.33      2.78 o 
  -7   1  10       27.88       27.90      1.80 o 
  -6   1  10        1.97        0.82      1.05 o 
  -5   1  10        3.61        4.56      1.08 o 
  -4   1  10      149.93      158.01      2.94 o 
  -3   1  10        4.28        4.97      1.05 o 
  -2   1  10       13.84       16.60      2.21 o 
  -1   1  10     1303.05     1376.38     11.95 o 
   0   1  10       73.17       75.03      2.06 o 
   1   1  10      235.77      252.30      5.10 o 
   2   1  10       91.63       97.13      2.78 o 
   3   1  10       80.83       84.75      2.40 o 
   4   1  10      464.22      472.01      5.50 o 
   5   1  10       66.36       63.38      2.40 o 
   6   1  10       88.71       99.55      4.37 o 
   7   1  10      114.19      122.38      4.86 o 
   8   1  10       89.11       83.56      2.78 o 
   9   1  10        2.21        1.32      1.86 o 
 -10   2  10       46.93       48.93      4.38 o 
  -9   2  10       61.30       69.59      2.49 o 
  -8   2  10        1.35        3.88      1.40 o 
  -7   2  10      159.90      157.64      2.89 o 
  -6   2  10      280.44      243.40      3.56 o 
  -5   2  10      192.08      206.41      2.89 o 
  -4   2  10      113.80      113.47      2.34 o 
  -3   2  10       92.48       84.46      2.21 o 
  -2   2  10      343.69      312.65      4.41 o 
  -1   2  10       13.10       14.54      1.52 o 
   0   2  10      391.52      413.56      4.63 o 
   1   2  10      434.23      455.67      4.98 o 
   2   2  10      321.77      316.70      4.67 o 
   3   2  10      210.35      204.88      5.10 o 
   4   2  10     1252.12     1241.87     18.75 o 
   5   2  10      321.50      326.22      5.48 o 
   6   2  10       22.69       21.36      2.91 o 
   7   2  10       51.79       57.78      3.88 o 
   8   2  10       18.08       16.99      3.40 o 
 -10   3  10        9.39       10.64      2.04 o 
  -9   3  10       28.98       27.96      2.34 o 
  -8   3  10        0.02       -0.08      1.27 o 
  -7   3  10      396.06      365.24      4.37 o 
  -6   3  10      338.99      326.93      4.01 o 
  -5   3  10      142.26      151.39      2.78 o 
  -4   3  10       88.02       83.77      2.91 o 
  -3   3  10      120.67      114.62      2.90 o 
  -2   3  10       26.82       31.68      2.06 o 
  -1   3  10      169.19      167.18      3.25 o 
   0   3  10       15.05       12.14      1.52 o 
   1   3  10      297.52      296.46      6.32 o 
   2   3  10       40.52       33.76      2.91 o 
   3   3  10       95.04       85.23      2.75 o 
   4   3  10      220.68      211.79      3.78 o 
   5   3  10      137.69      133.59      6.07 o 
   6   3  10        4.73        4.86      2.43 o 
   7   3  10        1.71        0.49      1.94 o 
   8   3  10      107.48      134.51      5.83 o 
  -9   4  10       36.51       38.06      2.61 o 
  -8   4  10       11.63       12.74      3.92 o 
  -7   4  10       62.30       52.38      2.42 o 
  -6   4  10       66.50       62.33      2.39 o 
  -5   4  10       93.95       87.81      3.25 o 
  -4   4  10      193.81      199.17      4.56 o 
  -3   4  10      622.13      615.66      7.04 o 
  -2   4  10      636.88      658.44      7.04 o 
  -1   4  10      199.59      179.57      3.59 o 
   0   4  10      272.80      271.94      4.28 o 
   1   4  10       42.18       38.33      2.56 o 
   2   4  10     2218.04     2135.26     23.19 o 
   3   4  10        0.04        0.00      1.03 o 
   4   4  10        2.86        2.86      1.52 o 
   5   4  10      125.52      124.82      3.95 o 
   6   4  10       60.87       62.15      2.75 o 
   7   4  10       15.48       11.17      2.91 o 
  -9   5  10       75.33       87.28      3.87 o 
  -8   5  10      297.19      287.19      5.01 o 
  -7   5  10       18.86       19.83      2.76 o 
  -6   5  10        0.05        0.15      1.29 o 
  -5   5  10      213.63      201.66      4.63 o 
  -4   5  10      393.74      379.96     10.69 o 
  -3   5  10      659.69      607.80      8.29 o 
  -2   5  10      328.84      312.40      7.53 o 
  -1   5  10        3.35        3.40      1.72 o 
   0   5  10       37.06       35.96      3.14 o 
   1   5  10       57.88       74.41      2.90 o 
   2   5  10       15.42       13.04      1.86 o 
   3   5  10      147.87      160.57      4.86 o 
   4   5  10       24.76       19.32      2.21 o 
   5   5  10      158.81      149.41      3.78 o 
   6   5  10        0.33        0.65      1.52 o 
  -8   6  10       13.08       12.40      2.67 o 
  -7   6  10      136.16      156.78      4.27 o 
  -6   6  10        0.01        0.97      2.06 o 
  -5   6  10        1.75       -0.05      1.52 o 
  -4   6  10       18.61       32.79      5.34 o 
  -3   6  10       92.51      103.96      4.66 o 
  -2   6  10      390.07      377.17      6.01 o 
  -1   6  10      322.24      289.15      5.12 o 
   0   6  10       84.38       79.87      3.75 o 
   1   6  10      290.35      252.02      5.37 o 
   2   6  10       76.37       70.69      2.90 o 
   3   6  10       33.60       34.75      2.56 o 
   4   6  10       46.40       41.83      7.04 o 
   5   6  10       33.55       27.68      2.75 o 
  -8   7  10      145.52      183.09      4.64 o 
  -7   7  10        4.03        2.81      2.16 o 
  -6   7  10       15.10       13.98      3.09 o 
  -5   7  10      131.35      138.97      5.10 o 
  -4   7  10      131.93      132.01      5.58 o 
  -3   7  10      184.82      195.05     10.44 o 
  -2   7  10       93.63       88.38      3.94 o 
  -1   7  10       69.47       63.80      3.25 o 
   0   7  10       30.44       17.02      2.99 o 
   1   7  10        6.83        8.93      2.21 o 
   2   7  10       13.75       16.64      2.94 o 
   3   7  10       19.05       12.46      9.95 o 
   4   7  10        4.26       -0.28      1.98 o 
  -7   8  10        9.08       11.74      3.59 o 
  -6   8  10       24.33       18.68      4.18 o 
  -5   8  10       36.34       34.00      4.76 o 
  -4   8  10      198.55      210.41      8.50 o 
  -3   8  10        2.61        5.18      2.56 o 
  -2   8  10       19.02       20.12      3.85 o 
  -1   8  10        1.52        2.65      2.91 o 
   0   8  10       22.26       15.55      3.31 o 
   1   8  10       82.27       84.72      4.66 o 
   2   8  10        6.61        4.03      4.37 o 
   3   8  10        3.99        0.87      2.12 o 
  -5   9  10       45.11       44.20      4.42 o 
  -4   9  10       29.22       35.05      4.08 o 
  -3   9  10        0.22       -0.97      2.40 o 
  -2   9  10       77.14       75.02     15.05 o 
  -1   9  10        3.12        3.14      3.14 o 
   0   9  10        5.20        5.63      4.28 o 
  -2 -10  11       73.28       71.86      4.86 o 
  -1 -10  11       22.88       20.88      3.40 o 
   0 -10  11        5.91        2.59      1.27 o 
   1 -10  11        1.15        2.73      1.29 o 
   2 -10  11       77.51       74.82      5.62 o 
   3 -10  11        2.58        0.35      1.86 o 
   4 -10  11       19.85       10.38      8.74 o 
   5 -10  11        0.83        0.49      2.21 o 
  -4  -9  11      103.90      115.09      9.23 o 
  -3  -9  11       29.62       27.19      5.83 o 
  -2  -9  11      136.91      136.95      7.77 o 
  -1  -9  11       22.54       12.41      2.81 o 
   0  -9  11       15.68       12.29      1.40 o 
   1  -9  11       15.60       13.55      1.43 o 
   2  -9  11        4.40        6.78      1.15 o 
   3  -9  11        0.48        1.44      0.86 o 
   4  -9  11        3.12        3.09      3.40 o 
   5  -9  11      107.62      114.92      6.07 o 
   6  -9  11        0.29        0.13      1.86 o 
   7  -9  11       99.27       94.54      8.01 o 
  -5  -8  11        0.96        0.49      2.43 o 
  -4  -8  11       15.48       15.54      3.40 o 
  -3  -8  11       13.75       16.99      3.40 o 
  -2  -8  11        0.62        0.49      0.69 o 
  -1  -8  11       33.64       32.52      1.49 o 
   0  -8  11       41.62       41.82      1.57 o 
   1  -8  11       63.61       57.52      1.88 o 
   2  -8  11       33.30       38.90      2.07 o 
   3  -8  11       92.53       93.34      3.38 o 
   4  -8  11       16.54       11.25      2.33 o 
   5  -8  11      243.26      247.43      8.02 o 
   6  -8  11        2.26        1.79      3.16 o 
   7  -8  11       52.78       59.32      4.42 o 
  -6  -7  11       87.19       86.43      9.23 o 
  -5  -7  11      137.91      141.32      5.83 o 
  -4  -7  11       36.71       42.73      3.88 o 
  -3  -7  11       91.08       90.24      2.19 o 
  -2  -7  11      110.94       95.41      1.78 o 
  -1  -7  11        9.88        8.96      1.10 o 
   0  -7  11       69.64       70.53      1.76 o 
   1  -7  11      225.92      225.93      2.85 o 
   2  -7  11      145.38      151.40      2.21 o 
   3  -7  11      693.69      691.49      9.97 o 
   4  -7  11        0.53        1.21      1.72 o 
   5  -7  11        8.52        6.35      2.21 o 
   6  -7  11       41.31       40.11      3.38 o 
   7  -7  11       11.61       13.40      3.03 o 
   8  -7  11       62.95       72.00      6.31 o 
  -7  -6  11       18.19       19.91      4.37 o 
  -6  -6  11       56.66       58.75      4.86 o 
  -5  -6  11       14.00       13.59      3.40 o 
  -4  -6  11        7.33        8.25      2.91 o 
  -3  -6  11       97.63       90.99      1.23 o 
  -2  -6  11      309.54      299.83      3.80 o 
  -1  -6  11       78.15       74.60      1.38 o 
   0  -6  11       44.86       52.96      1.26 o 
   1  -6  11      994.52     1011.46      9.39 o 
   2  -6  11     1279.26     1285.98     12.69 o 
   3  -6  11      146.11      140.90      3.81 o 
   4  -6  11        2.50        1.94      1.52 o 
   5  -6  11      117.98      118.53      4.66 o 
   6  -6  11       60.40       74.27      5.81 o 
   7  -6  11       17.51       15.85      3.59 o 
   8  -6  11       20.20       21.56      4.24 o 
   9  -6  11        0.32       -0.74      2.56 o 
  -8  -5  11        2.73        4.37      3.88 o 
  -7  -5  11       25.51       25.88      3.09 o 
  -6  -5  11        0.74        1.46      2.06 o 
  -5  -5  11        0.01       -1.53      2.06 o 
  -4  -5  11       42.34       41.92      1.73 o 
  -3  -5  11      127.88      121.82      2.97 o 
  -2  -5  11        0.01        0.14      0.54 o 
  -1  -5  11       85.64       88.32      1.72 o 
   0  -5  11     1073.56     1094.78      7.98 o 
   1  -5  11      240.38      244.05      3.03 o 
   2  -5  11     1145.39     1162.37      7.88 o 
   3  -5  11      102.30      102.73      1.30 o 
   4  -5  11       56.16       54.49      2.99 o 
   5  -5  11      125.22      128.49      3.73 o 
   6  -5  11       17.11       17.74      2.99 o 
   7  -5  11       58.15       60.72      3.88 o 
   8  -5  11      111.73      123.91      4.77 o 
   9  -5  11        6.35        6.86      3.85 o 
  -8  -4  11        0.07        2.74      2.78 o 
  -7  -4  11        4.50        5.83      2.40 o 
  -6  -4  11        0.36        0.00      1.37 o 
  -5  -4  11       41.69       36.71      2.22 o 
  -4  -4  11      529.13      525.18      5.23 o 
  -3  -4  11        7.07        5.90      1.24 o 
  -2  -4  11       50.41       47.62      1.29 o 
  -1  -4  11      246.55      237.09      2.90 o 
   0  -4  11      797.24      841.99      8.27 o 
   1  -4  11      154.84      152.21      2.33 o 
   2  -4  11      358.24      378.24      3.60 o 
   3  -4  11       21.42       21.97      0.97 o 
   4  -4  11      492.80      511.68      3.91 o 
   5  -4  11      532.13      528.84      6.99 o 
   6  -4  11      291.95      288.68      6.07 o 
   7  -4  11      131.18      131.61      7.53 o 
   8  -4  11       13.25       15.73      2.90 o 
   9  -4  11        0.04        0.07      2.21 o 
  -9  -3  11       73.41       67.69      4.85 o 
  -8  -3  11      185.16      188.00      5.15 o 
  -7  -3  11       88.59       97.64      3.78 o 
  -6  -3  11      347.48      336.24      5.54 o 
  -5  -3  11      151.62      152.17      2.10 o 
  -4  -3  11      693.52      713.86      4.38 o 
  -3  -3  11       42.26       46.71      1.43 o 
  -2  -3  11       49.69       45.95      1.20 o 
  -1  -3  11       16.32       17.60      1.29 o 
   0  -3  11       11.75       13.01      1.20 o 
   1  -3  11       23.82       28.96      2.91 o 
   2  -3  11      293.26      286.26      3.40 o 
   3  -3  11        0.88        0.00      0.46 o 
   4  -3  11       28.73       30.71      1.30 o 
   5  -3  11      386.23      385.53      7.29 o 
   6  -3  11       80.99       84.34      2.50 o 
   7  -3  11       39.79       43.21      3.81 o 
   8  -3  11      180.02      187.96      8.01 o 
   9  -3  11      122.53      122.98      4.97 o 
  -9  -2  11        0.56        1.46      4.86 o 
  -8  -2  11      111.05      112.66      5.83 o 
  -7  -2  11        4.04        3.24      0.78 o 
  -6  -2  11      128.89      134.29      2.14 o 
  -5  -2  11      313.01      316.74      3.05 o 
  -4  -2  11      363.20      374.55      3.18 o 
  -3  -2  11      222.19      215.48      2.21 o 
  -2  -2  11       19.52       25.73      1.60 o 
  -1  -2  11      830.74      793.80      5.58 o 
   0  -2  11      120.61      130.70      1.85 o 
   1  -2  11        1.36        1.66      0.71 o 
   2  -2  11      127.58      129.10      1.82 o 
   3  -2  11      782.71      773.65     12.65 o 
   4  -2  11        4.86        6.31      2.43 o 
   5  -2  11        0.62        0.97      1.94 o 
   6  -2  11       44.84       47.58      3.88 o 
   7  -2  11      281.76      269.23      8.04 o 
   8  -2  11        1.01        1.94      2.50 o 
   9  -2  11        6.26        2.22      2.94 o 
  -9  -1  11        1.01       -0.49      3.88 o 
  -8  -1  11       32.29       27.20      1.68 o 
  -7  -1  11        1.53       -0.07      0.93 o 
  -6  -1  11      114.73      117.61      2.17 o 
  -5  -1  11       86.01       87.16      2.00 o 
  -4  -1  11      114.57      110.88      1.82 o 
  -3  -1  11      671.23      648.64      5.44 o 
  -2  -1  11       96.30      107.89      1.86 o 
  -1  -1  11       64.93       71.28      1.48 o 
   0  -1  11       57.52       50.79      1.29 o 
   1  -1  11      709.70      733.51      6.54 o 
   2  -1  11      476.65      522.90      5.50 o 
   3  -1  11       17.75       23.47      1.94 o 
   4  -1  11        2.96        5.83      2.43 o 
   5  -1  11        6.63        4.37      2.43 o 
   6  -1  11        4.79        8.25      2.91 o 
   7  -1  11        1.17        0.81      0.87 o 
   8  -1  11        3.60        2.87      2.41 o 
   9  -1  11      161.61      163.35      5.59 o 
  -9   0  11       43.24       46.58      2.01 o 
  -8   0  11       33.64       36.63      2.24 o 
  -7   0  11       41.46       41.08      1.68 o 
  -6   0  11     1260.53     1271.98     10.92 o 
  -5   0  11      217.73      221.91      2.78 o 
  -4   0  11      348.09      355.06      3.69 o 
  -3   0  11      190.37      196.84      2.60 o 
  -2   0  11      610.99      615.38      6.40 o 
  -1   0  11       59.27       67.70      1.87 o 
   0   0  11       59.00       55.96      1.87 o 
   1   0  11       26.60       28.17      2.75 o 
   2   0  11       14.12       18.29      2.43 o 
   3   0  11       21.40       25.49      1.72 o 
   4   0  11     1035.70     1085.27     10.95 o 
   5   0  11       27.95       27.19      2.91 o 
   6   0  11      181.61      187.00      5.83 o 
   7   0  11      127.38      111.70      4.86 o 
   8   0  11        9.73        7.44      1.69 o 
   9   0  11        2.14        1.87      2.21 o 
 -10   1  11        0.34        0.36      1.24 o 
  -9   1  11       39.16       39.87      2.44 o 
  -8   1  11      133.65      134.83      2.78 o 
  -7   1  11       25.46       24.90      1.75 o 
  -6   1  11      248.79      267.01      3.59 o 
  -5   1  11       14.10       17.79      1.40 o 
  -4   1  11      200.92      201.88      5.34 o 
  -3   1  11       81.97       87.47      1.85 o 
  -2   1  11      656.59      682.33      6.36 o 
  -1   1  11       46.51       43.83      1.87 o 
   0   1  11      516.27      516.04      7.29 o 
   1   1  11      374.78      408.27      5.25 o 
   2   1  11        0.66        0.73      1.03 o 
   3   1  11       99.86      103.36      4.13 o 
   4   1  11       23.79       18.95      2.06 o 
   5   1  11       28.63       20.96      3.40 o 
   6   1  11       20.50       21.36      3.40 o 
   7   1  11       39.34       40.30      3.88 o 
   8   1  11       11.53        5.83      2.91 o 
  -9   2  11        5.59        6.92      1.76 o 
  -8   2  11        9.61       13.20      1.85 o 
  -7   2  11      430.36      433.53      5.16 o 
  -6   2  11      782.30      746.75      8.52 o 
  -5   2  11       60.34       65.80      2.04 o 
  -4   2  11       17.29       17.73      1.48 o 
  -3   2  11        3.73        3.64      1.37 o 
  -2   2  11        8.56        9.84      1.52 o 
  -1   2  11        0.05        0.24      1.03 o 
   0   2  11        3.28        4.61      1.37 o 
   1   2  11       11.87        8.66      1.52 o 
   2   2  11       34.19       33.26      2.06 o 
   3   2  11        3.69        2.21      1.69 o 
   4   2  11       15.80       14.43      2.06 o 
   5   2  11       65.76       78.64      6.07 o 
   6   2  11      479.26      454.41     11.66 o 
   7   2  11       27.15       33.99      5.83 o 
   8   2  11       17.41       13.11      5.34 o 
  -9   3  11       23.08       18.45      2.88 o 
  -8   3  11        3.40        6.19      1.97 o 
  -7   3  11       63.12       63.40      2.64 o 
  -6   3  11      117.42      108.11      2.61 o 
  -5   3  11       63.50       61.80      2.60 o 
  -4   3  11       35.35       30.93      2.40 o 
  -3   3  11      598.61      582.79      7.20 o 
  -2   3  11       35.51       38.50      2.21 o 
  -1   3  11       58.63       54.89      2.40 o 
   0   3  11      265.87      257.24      3.94 o 
   1   3  11      163.33      160.04      3.43 o 
   2   3  11       89.26       82.66      3.23 o 
   3   3  11       17.05       11.98      2.42 o 
   4   3  11       15.01       12.32      2.42 o 
   5   3  11       47.20       56.59      2.75 o 
   6   3  11       65.75       62.25      3.09 o 
   7   3  11        6.87        7.77      2.91 o 
  -9   4  11       52.12       52.51      2.99 o 
  -8   4  11        0.03        1.26      1.48 o 
  -7   4  11       62.62       60.40      2.61 o 
  -6   4  11        0.90        1.24      1.63 o 
  -5   4  11        4.47        5.64      2.50 o 
  -4   4  11      388.48      412.04      6.01 o 
  -3   4  11      148.57      148.99      5.59 o 
  -2   4  11        1.68        0.24      1.37 o 
  -1   4  11      289.80      280.64      4.63 o 
   0   4  11      628.39      571.04      6.70 o 
   1   4  11     1047.39     1033.94     10.95 o 
   2   4  11       11.56        4.86      1.72 o 
   3   4  11      105.10       93.24      3.09 o 
   4   4  11       93.98       97.90      3.09 o 
   5   4  11      109.72       98.22      4.86 o 
   6   4  11       26.92       16.21     11.65 o 
   7   4  11       17.37       16.99      3.88 o 
  -9   5  11        0.00       -0.33      1.57 o 
  -8   5  11        0.15        0.20      1.35 o 
  -7   5  11       23.66       20.00      2.21 o 
  -6   5  11      237.33      230.59      4.42 o 
  -5   5  11      202.48      190.06      4.77 o 
  -4   5  11       72.25       73.31      6.80 o 
  -3   5  11       71.90       73.85      3.64 o 
  -2   5  11       74.82       70.98      3.25 o 
  -1   5  11      415.83      407.31      7.29 o 
   0   5  11      591.89      510.66      6.70 o 
   1   5  11       19.15       18.35      2.56 o 
   2   5  11        0.94        1.02      1.52 o 
   3   5  11      129.76      148.88      5.58 o 
   4   5  11        0.23        3.13      2.43 o 
   5   5  11        3.45        1.46      1.94 o 
   6   5  11        0.00        0.97      1.72 o 
  -8   6  11       58.15       58.56      3.69 o 
  -7   6  11       33.17       32.65      2.64 o 
  -6   6  11      233.07      229.89     11.17 o 
  -5   6  11      198.10      213.98      6.18 o 
  -4   6  11       85.00       98.77      6.15 o 
  -3   6  11       68.90       55.54      4.61 o 
  -2   6  11        1.83        0.66      1.94 o 
  -1   6  11      847.56      859.50      9.80 o 
   0   6  11       73.28       84.27      3.64 o 
   1   6  11      126.48      135.53      3.94 o 
   2   6  11       37.70       52.39      2.90 o 
   3   6  11       19.00       18.18      2.56 o 
   4   6  11      177.44      213.55      5.59 o 
   5   6  11        0.11        0.49      1.72 o 
  -7   7  11        2.86        2.29      1.92 o 
  -6   7  11       19.48       21.22      4.31 o 
  -5   7  11        1.25        1.97      2.56 o 
  -4   7  11      150.99      140.05      5.93 o 
  -3   7  11       52.35       60.66      3.94 o 
  -2   7  11       77.76       70.81      4.61 o 
  -1   7  11       23.03       16.68      2.90 o 
   0   7  11       26.37       37.74      3.03 o 
   1   7  11       79.69       82.65      3.59 o 
   2   7  11       21.34       19.27     13.84 o 
   3   7  11       73.46       94.48      5.34 o 
   4   7  11       60.10       77.52      3.59 o 
  -6   8  11       93.65       84.15      5.12 o 
  -5   8  11       29.24       35.13      4.62 o 
  -4   8  11        1.38        3.20      2.56 o 
  -3   8  11       18.14       19.69      3.25 o 
  -2   8  11        7.20        9.00      3.37 o 
  -1   8  11        6.54        3.72      2.56 o 
   0   8  11        4.70        4.40      2.56 o 
   1   8  11        1.38        0.97      1.86 o 
   2   8  11      160.46      183.67      5.81 o 
  -3   9  11      184.47      220.61      8.01 o 
  -2   9  11       16.97       21.33      3.59 o 
  -1 -10  12        1.82        3.40      2.43 o 
   0 -10  12       52.06       56.45     13.11 o 
   1 -10  12       24.44       17.09      3.87 o 
   2 -10  12      223.37      229.66      3.91 o 
   3 -10  12        0.72        0.31      2.12 o 
   4 -10  12       26.96       18.63     12.38 o 
  -3  -9  12        5.77        3.88      2.91 o 
  -2  -9  12      135.64      132.09      5.34 o 
  -1  -9  12       39.61       33.44      2.14 o 
   0  -9  12       30.66       25.76      1.90 o 
   1  -9  12       22.00       16.30      1.76 o 
   2  -9  12       84.78       84.56      2.87 o 
   3  -9  12        8.90        8.34      2.78 o 
   4  -9  12        0.09        0.53      1.86 o 
   5  -9  12       37.57       33.62      3.59 o 
   6  -9  12       67.52       61.59      4.42 o 
  -5  -8  12       45.76       45.64      5.34 o 
  -4  -8  12       99.03      113.63      8.74 o 
  -3  -8  12        4.37        7.77      4.86 o 
  -2  -8  12       30.67       30.71      1.27 o 
  -1  -8  12        6.85        3.93      1.08 o 
   0  -8  12        7.24        6.55      1.20 o 
   1  -8  12      162.61      165.69      2.64 o 
   2  -8  12      101.07       81.85      7.26 o 
   3  -8  12       98.49       99.92      3.59 o 
   4  -8  12        1.35        2.62      2.42 o 
   5  -8  12      102.85       98.44      4.42 o 
   6  -8  12       12.16       14.27      3.03 o 
   7  -8  12       19.98       16.99      4.24 o 
  -6  -7  12       27.84       26.70      4.86 o 
  -5  -7  12        6.66        9.71      3.88 o 
  -4  -7  12        4.47        3.40      2.91 o 
  -3  -7  12       54.04       48.87      1.64 o 
  -2  -7  12        0.17        0.52      0.75 o 
  -1  -7  12       56.21       53.74      1.72 o 
   0  -7  12       62.90       50.00      1.95 o 
   1  -7  12       12.53       11.38      1.28 o 
   2  -7  12        8.80        9.92      2.12 o 
   3  -7  12        8.92        6.80      2.17 o 
   4  -7  12        9.58        7.99      2.21 o 
   5  -7  12       12.54       13.53      2.56 o 
   6  -7  12       20.90       24.77      3.25 o 
   7  -7  12       32.47       29.69      3.73 o 
   8  -7  12        2.26        3.28      2.90 o 
  -7  -6  12       19.77       21.85      4.86 o 
  -6  -6  12       47.78       47.58      4.86 o 
  -5  -6  12        0.90        1.84      2.42 o 
  -4  -6  12       18.92       14.89      1.12 o 
  -3  -6  12        5.15        3.40      0.75 o 
  -2  -6  12        6.83        7.82      1.05 o 
  -1  -6  12       51.89       54.16      1.38 o 
   0  -6  12     1577.05     1605.74      9.50 o 
   1  -6  12      262.52      236.08      3.20 o 
   2  -6  12      482.97      477.21      6.01 o 
   3  -6  12        0.16        1.08      1.52 o 
   4  -6  12       28.65       27.26      2.99 o 
   5  -6  12       19.50       19.60      2.68 o 
   6  -6  12        3.82        3.66      2.21 o 
   7  -6  12       30.95       22.82      3.38 o 
   8  -6  12        0.04        1.26      2.56 o 
  -7  -5  12       42.52       44.04      3.88 o 
  -6  -5  12        2.02        2.18      2.06 o 
  -5  -5  12       20.42       14.52      1.13 o 
  -4  -5  12        0.00       -0.19      0.33 o 
  -3  -5  12      138.76      140.55      2.79 o 
  -2  -5  12      316.77      315.90      3.45 o 
  -1  -5  12     1059.60     1065.67      7.76 o 
   0  -5  12       14.99       10.93      1.37 o 
   1  -5  12      552.91      572.34      5.47 o 
   2  -5  12      280.10      281.24      3.23 o 
   3  -5  12      104.67      106.86      1.67 o 
   4  -5  12      239.48      239.08      4.63 o 
   5  -5  12        0.42        0.65      1.52 o 
   6  -5  12       19.18       24.49      2.90 o 
   7  -5  12        0.41        1.31      2.21 o 
   8  -5  12        3.97        6.65      3.43 o 
  -8  -4  12      180.64      185.07      5.49 o 
  -7  -4  12       62.25       68.10      3.78 o 
  -6  -4  12        0.07       -0.49      1.72 o 
  -5  -4  12      382.47      395.20     11.53 o 
  -4  -4  12       23.86       25.83      1.19 o 
  -3  -4  12        0.61        0.97      0.84 o 
  -2  -4  12        1.02        1.94      0.81 o 
  -1  -4  12      255.89      257.87      3.25 o 
   0  -4  12       21.70       25.28      8.74 o 
   1  -4  12       26.48       26.11      1.25 o 
   2  -4  12      232.03      240.83      2.87 o 
   3  -4  12      307.49      312.07      2.99 o 
   4  -4  12       57.15       48.88      1.46 o 
   5  -4  12        4.49        3.33      2.33 o 
   6  -4  12      171.49      176.48      5.60 o 
   7  -4  12        4.29        7.36      3.14 o 
   8  -4  12       12.09       10.79      3.03 o 
   9  -4  12      223.59      236.45      9.23 o 
  -8  -3  12        0.04        5.83      5.83 o 
  -7  -3  12        3.76        4.37      3.40 o 
  -6  -3  12       17.86       15.68      1.17 o 
  -5  -3  12      271.31      286.29      2.78 o 
  -4  -3  12        4.14        3.59      0.75 o 
  -3  -3  12       26.05       26.77      1.35 o 
  -2  -3  12       75.05       71.37      1.60 o 
  -1  -3  12      154.48      157.19      2.93 o 
   0  -3  12       51.19       58.50      1.48 o 
   1  -3  12       38.84       38.84      1.74 o 
   2  -3  12       41.12       41.36      2.43 o 
   3  -3  12      555.21      557.11     14.10 o 
   4  -3  12       10.69       15.27      1.70 o 
   5  -3  12        0.61        0.81      0.49 o 
   6  -3  12      613.00      605.50      4.53 o 
   7  -3  12      257.13      282.97      6.00 o 
   8  -3  12       45.97       37.93      3.59 o 
   9  -3  12      113.71      114.38      5.12 o 
  -9  -2  12       32.95       32.05      4.86 o 
  -8  -2  12      252.27      264.73     11.66 o 
  -7  -2  12      179.06      175.77      7.57 o 
  -6  -2  12       29.52       30.15      1.55 o 
  -5  -2  12        0.10        0.39      0.65 o 
  -4  -2  12       27.57       27.44      1.43 o 
  -3  -2  12      387.38      407.17      3.53 o 
  -2  -2  12       27.35       23.80      1.20 o 
  -1  -2  12       15.23       16.87      1.24 o 
   0  -2  12       56.44       57.99      1.77 o 
   1  -2  12       51.88       59.97      1.41 o 
   2  -2  12       36.46       38.69      1.19 o 
   3  -2  12      163.19        3.40      0.97 o 
   4  -2  12       35.69       47.10      3.40 o 
   5  -2  12       24.65       21.85      3.40 o 
   6  -2  12       54.71       57.78      4.37 o 
   7  -2  12      196.26      137.61     32.30 o 
   8  -2  12       18.58       22.04      3.25 o 
   9  -2  12      114.11      122.19      6.18 o 
  -9  -1  12       24.78       21.36      4.37 o 
  -8  -1  12       40.58       39.80      5.37 o 
  -7  -1  12      182.51      184.04      2.98 o 
  -6  -1  12       42.85       44.45      1.68 o 
  -5  -1  12       11.29       12.44      1.24 o 
  -4  -1  12      128.96      134.67      3.81 o 
  -3  -1  12      142.06      136.18      2.31 o 
  -2  -1  12       41.69       45.85      1.40 o 
  -1  -1  12      289.68      289.97      2.89 o 
   0  -1  12      343.39      338.87      3.14 o 
   1  -1  12      737.53      735.39      6.88 o 
   2  -1  12       23.68       22.60      1.72 o 
   3  -1  12      287.44      302.71      4.47 o 
   4  -1  12        7.18        7.77      2.43 o 
   5  -1  12      302.06      320.17      9.72 o 
   6  -1  12      536.84      551.70     10.21 o 
   7  -1  12       62.78       57.30      4.37 o 
   8  -1  12        1.46        1.57      2.21 o 
  -9   0  12      167.56      170.25      3.22 o 
  -8   0  12      135.81      127.44      2.76 o 
  -7   0  12       61.29       62.00      2.67 o 
  -6   0  12       12.84       10.46      1.43 o 
  -5   0  12      123.49      121.74      2.71 o 
  -4   0  12       89.29       97.36      2.22 o 
  -3   0  12       75.71       79.89      2.46 o 
  -2   0  12        5.39        4.92      1.41 o 
  -1   0  12      352.75      366.14      4.29 o 
   0   0  12        1.70        2.67      1.37 o 
   1   0  12        3.24        2.91      1.37 o 
   2   0  12      356.75      370.83      4.81 o 
   3   0  12      114.23      119.24      3.09 o 
   4   0  12       32.72       31.56      3.88 o 
   5   0  12      741.30      699.34     11.19 o 
   6   0  12       29.46       25.25      5.34 o 
   7   0  12       43.23       35.93      4.37 o 
   8   0  12       17.22       16.51      5.83 o 
  -9   1  12       13.24        9.67      2.24 o 
  -8   1  12      120.92      138.07      3.79 o 
  -7   1  12        0.05       -0.45      1.51 o 
  -6   1  12      109.14      114.87      2.81 o 
  -5   1  12      306.46      303.70      3.93 o 
  -4   1  12       17.13       19.31      2.15 o 
  -3   1  12      346.48      354.26      3.73 o 
  -2   1  12       61.20       59.69      2.21 o 
  -1   1  12       18.90       17.27      1.72 o 
   0   1  12      345.98      354.87      4.63 o 
   1   1  12      254.74      257.58      3.94 o 
   2   1  12       37.04       43.08      2.40 o 
   3   1  12       22.98       20.44      2.06 o 
   4   1  12      307.61      306.03      7.53 o 
   5   1  12      171.91      171.03      9.71 o 
   6   1  12        8.47        8.25      2.91 o 
   7   1  12        0.01        3.40      4.37 o 
   8   1  12       58.28       44.67      4.86 o 
  -9   2  12       13.70       15.19      2.34 o 
  -8   2  12       38.48       41.03      2.92 o 
  -7   2  12       49.47       59.34      2.64 o 
  -6   2  12        0.20        0.49      1.12 o 
  -5   2  12      112.45      104.63      2.49 o 
  -4   2  12       30.41       30.66      1.76 o 
  -3   2  12      517.86      515.54      6.74 o 
  -2   2  12       24.75       25.45      1.87 o 
  -1   2  12       59.62       61.81      2.56 o 
   0   2  12        1.87        2.91      1.37 o 
   1   2  12        0.96        1.46      1.37 o 
   2   2  12       18.67       17.19      2.42 o 
   3   2  12      340.23      313.93      4.81 o 
   4   2  12      796.53      744.32     10.70 o 
   5   2  12      274.52      243.81     10.69 o 
   6   2  12        0.02        1.46      2.43 o 
   7   2  12        7.56        9.71      3.40 o 
  -9   3  12        1.85        0.82      1.57 o 
  -8   3  12       11.69       13.55      2.04 o 
  -7   3  12       10.70        9.35      2.42 o 
  -6   3  12        7.14        9.22      1.76 o 
  -5   3  12      445.57      423.38      4.86 o 
  -4   3  12      454.31      434.68      9.48 o 
  -3   3  12      246.39      243.03      5.25 o 
  -2   3  12       13.00       16.40      2.21 o 
  -1   3  12       21.52       23.79      2.21 o 
   0   3  12      157.09      161.84      3.59 o 
   1   3  12      144.78      147.40      3.43 o 
   2   3  12       99.33       90.34      3.59 o 
   3   3  12      559.56      534.92     18.96 o 
   4   3  12      130.44      121.74      3.59 o 
   5   3  12      101.83       90.32      3.43 o 
   6   3  12        0.06        0.00      1.37 o 
   7   3  12       37.33       25.25      3.88 o 
  -9   4  12       35.57       37.68      2.89 o 
  -8   4  12       17.06       19.69      2.33 o 
  -7   4  12        1.26        2.05      1.90 o 
  -6   4  12       16.33       14.23      2.64 o 
  -5   4  12       32.17       36.79      2.90 o 
  -4   4  12      438.42      411.60      6.16 o 
  -3   4  12      203.75      203.18      4.43 o 
  -2   4  12     1597.42     1521.04     19.74 o 
  -1   4  12      195.92      192.53      4.28 o 
   0   4  12      173.91      162.85      3.94 o 
   1   4  12        5.63        3.05      2.12 o 
   2   4  12      387.09      362.42      5.66 o 
   3   4  12       14.36       15.39      2.40 o 
   4   4  12      241.21      212.72     12.63 o 
   5   4  12        2.70        1.70      1.72 o 
   6   4  12       96.80      115.38      4.85 o 
  -8   5  12        2.49        3.48      1.92 o 
  -7   5  12       58.81       74.48      3.06 o 
  -6   5  12       27.14       40.86      2.61 o 
  -5   5  12      376.03      371.22      6.50 o 
  -4   5  12        2.56       -0.49      1.72 o 
  -3   5  12      162.78      134.50      4.08 o 
  -2   5  12       36.79       35.72      5.83 o 
  -1   5  12       39.95       37.16      3.59 o 
   0   5  12      245.21      244.86      5.72 o 
   1   5  12        9.29        7.05      3.25 o 
   2   5  12        1.61        3.22      1.86 o 
   3   5  12        0.51        0.09      1.69 o 
   4   5  12       15.55       14.19     10.20 o 
   5   5  12       34.92       32.42     19.91 o 
  -7   6  12      173.33      190.96      6.89 o 
  -6   6  12      108.52      133.19      7.04 o 
  -5   6  12       17.26       31.36      4.31 o 
  -4   6  12      170.34      175.31      4.97 o 
  -3   6  12      252.39      249.13      6.25 o 
  -2   6  12       81.29       81.94      4.86 o 
  -1   6  12       19.53       16.23      2.75 o 
   0   6  12       58.29       66.74      3.59 o 
   1   6  12        2.33        1.32      1.86 o 
   2   6  12      101.37       86.42      4.40 o 
   3   6  12      164.70      172.07      5.83 o 
   4   6  12       35.72       30.68     23.79 o 
  -6   7  12        0.64        0.03      2.94 o 
  -5   7  12       10.62       13.69      4.04 o 
  -4   7  12      120.24      149.19      8.74 o 
  -3   7  12       64.42       48.91      3.73 o 
  -2   7  12        4.15        4.86      3.94 o 
  -1   7  12        4.06        0.97      1.86 o 
   0   7  12        8.32        8.45      2.56 o 
   1   7  12        0.02       -1.02      1.86 o 
   2   7  12       86.39      106.79      4.28 o 
   3   7  12       11.77        8.41      6.31 o 
  -5   8  12       24.30       37.25      4.28 o 
  -4   8  12       44.01       47.14      5.06 o 
  -3   8  12       37.62       49.03      4.08 o 
  -2   8  12       45.56       65.37      5.37 o 
  -1   8  12        2.27       -0.13      1.86 o 
   0   8  12       15.99       12.00      3.03 o 
   1   8  12       30.52       37.67      3.59 o 
   0 -10  13       23.79       10.06      4.38 o 
   1 -10  13        6.28        5.05      1.72 o 
   2 -10  13        4.48        2.43      2.50 o 
   3 -10  13        0.39       -0.24      1.72 o 
  -3  -9  13       39.00       44.67      4.37 o 
  -2  -9  13       10.74        6.80      2.91 o 
  -1  -9  13        0.19        0.31      0.91 o 
   0  -9  13       21.07       19.61      1.57 o 
   1  -9  13      179.30      176.71      3.34 o 
   2  -9  13        2.04        2.34      1.86 o 
   3  -9  13       74.65       81.38      3.73 o 
   4  -9  13        2.58        0.97      2.06 o 
   5  -9  13       93.72      100.08      4.77 o 
  -4  -8  13       14.19       12.62      3.88 o 
  -3  -8  13       10.15       14.08      3.40 o 
  -2  -8  13        7.30        6.03      1.00 o 
  -1  -8  13        0.38        0.39      1.00 o 
   0  -8  13        0.74        0.35      0.91 o 
   1  -8  13       79.45       76.77      2.51 o 
   2  -8  13        3.09        6.31      2.17 o 
   3  -8  13       34.51       39.84      4.55 o 
   4  -8  13        0.53        3.03      2.56 o 
   5  -8  13        0.17        1.20      2.21 o 
   6  -8  13       47.60       47.26      4.08 o 
  -5  -7  13        0.03        0.00      2.43 o 
  -4  -7  13        6.66        5.83      2.91 o 
  -3  -7  13        5.52        4.88      0.91 o 
  -2  -7  13        7.31        8.87      2.94 o 
  -1  -7  13        0.92        0.45      0.95 o 
   0  -7  13      260.32      272.13      3.17 o 
   1  -7  13       11.61       10.62      1.86 o 
   2  -7  13       91.34       86.38      3.85 o 
   3  -7  13       31.89       45.24      2.90 o 
   4  -7  13       45.41       41.27      3.03 o 
   5  -7  13        1.95        0.28      2.33 o 
   6  -7  13        6.77        7.60      2.90 o 
   7  -7  13       61.78       64.66      4.42 o 
  -6  -6  13       45.53       40.30      4.86 o 
  -5  -6  13      392.64      398.65      6.69 o 
  -4  -6  13        4.30        3.84      1.86 o 
  -3  -6  13       82.94       72.71      2.38 o 
  -2  -6  13      275.08      291.93      3.37 o 
  -1  -6  13       26.81       22.33      1.43 o 
   0  -6  13      195.65      192.80      3.20 o 
   1  -6  13      403.48      433.79      4.47 o 
   2  -6  13        8.34        8.58      1.20 o 
   3  -6  13       59.91       72.52      3.88 o 
   4  -6  13       75.35       67.89      3.38 o 
   5  -6  13       16.03       13.40      2.99 o 
   6  -6  13       86.47       90.55      4.42 o 
   7  -6  13       17.01       17.56      3.86 o 
   8  -6  13        4.40        3.06      2.90 o 
  -7  -5  13       26.26       27.68      3.43 o 
  -6  -5  13      159.77      164.27      4.81 o 
  -5  -5  13       65.22       68.27      3.43 o 
  -4  -5  13       73.12       72.70      2.47 o 
  -3  -5  13       51.51       53.80      2.04 o 
  -2  -5  13       42.90       48.07      1.98 o 
  -1  -5  13      313.04      310.56      6.07 o 
   0  -5  13      137.22      138.81      2.94 o 
   1  -5  13       23.75       20.81      3.64 o 
   2  -5  13        6.50        6.86      1.52 o 
   3  -5  13      322.56      333.01      4.04 o 
   4  -5  13       81.46       82.29      3.38 o 
   5  -5  13        8.92       11.71      4.08 o 
   6  -5  13       55.18       66.96      4.66 o 
   7  -5  13       50.93       53.92      6.29 o 
   8  -5  13      127.30      137.42      6.64 o 
  -8  -4  13       49.84       59.24      5.83 o 
  -7  -4  13        1.91        3.40      2.40 o 
  -6  -4  13      113.90      106.21     12.14 o 
  -5  -4  13      202.56      208.44      5.34 o 
  -4  -4  13        3.33        1.70      1.37 o 
  -3  -4  13      134.81      140.59      3.04 o 
  -2  -4  13      402.58      415.09      6.80 o 
  -1  -4  13        4.65        7.05      1.37 o 
   0  -4  13       82.80       77.18      1.87 o 
   1  -4  13       14.87       13.52      1.25 o 
   2  -4  13        8.56        9.50      2.18 o 
   3  -4  13       25.86       28.37      1.30 o 
   4  -4  13       76.39       75.35      1.86 o 
   5  -4  13      111.34      104.13      1.46 o 
   6  -4  13       10.88       12.59      2.90 o 
   7  -4  13      222.69      221.56      8.01 o 
   8  -4  13       39.90       41.18      4.68 o 
  -8  -3  13      326.17      346.38      9.72 o 
  -7  -3  13      202.97      205.94      7.29 o 
  -6  -3  13        0.10        0.69      0.82 o 
  -5  -3  13        0.46        1.38      0.82 o 
  -4  -3  13        0.11       -0.24      0.62 o 
  -3  -3  13      122.58      128.02      2.29 o 
  -2  -3  13       91.03       85.74      2.58 o 
  -1  -3  13       98.77       96.18      2.15 o 
   0  -3  13      470.27      476.94      8.58 o 
   1  -3  13       29.94       29.82      2.43 o 
   2  -3  13       21.59       22.71      1.70 o 
   3  -3  13        0.44        0.35      1.17 o 
   4  -3  13      720.23      738.73      6.47 o 
   5  -3  13      112.95      121.02      1.83 o 
   6  -3  13      112.26      108.78      5.34 o 
   7  -3  13       46.97       46.23      4.37 o 
   8  -3  13       74.16       78.11      4.42 o 
  -8  -2  13       72.25       74.29      5.83 o 
  -7  -2  13       16.66       11.67      1.56 o 
  -6  -2  13      202.70      200.03      3.22 o 
  -5  -2  13       34.19       37.27      1.71 o 
  -4  -2  13      186.36      188.49      2.55 o 
  -3  -2  13      141.18      145.86      2.73 o 
  -2  -2  13      191.87      199.82      2.52 o 
  -1  -2  13        5.05        6.21      1.08 o 
   0  -2  13      115.07      125.86      2.31 o 
   1  -2  13      306.44      326.31      3.29 o 
   2  -2  13      182.74      196.03      3.16 o 
   3  -2  13       45.73       47.01      1.70 o 
   4  -2  13       37.65       39.82      3.88 o 
   5  -2  13      626.53      624.75     11.18 o 
   6  -2  13       18.10       13.59      3.40 o 
   7  -2  13       71.61       71.87      5.34 o 
   8  -2  13       32.11       36.96      3.73 o 
  -9  -1  13       60.20       72.35      5.83 o 
  -8  -1  13       26.65       19.05      1.60 o 
  -7  -1  13      142.03      129.67      3.03 o 
  -6  -1  13       20.63       21.29      1.85 o 
  -5  -1  13       42.05       45.01      1.68 o 
  -4  -1  13      256.33      261.17      3.06 o 
  -3  -1  13       57.59       60.83      2.01 o 
  -2  -1  13       36.14       43.16      3.10 o 
  -1  -1  13      384.15      379.78      3.55 o 
   0  -1  13       26.78       29.20      2.31 o 
   1  -1  13       86.76       88.64      2.75 o 
   2  -1  13      157.92      168.80      3.43 o 
   3  -1  13        8.92        7.19      1.72 o 
   4  -1  13       27.54       27.68      3.40 o 
   5  -1  13        8.60        9.71      2.91 o 
   6  -1  13        0.22       -0.49      2.43 o 
   7  -1  13        2.27        1.46      2.91 o 
   8  -1  13        2.95       -0.93      2.21 o 
  -9   0  13        9.82       12.25      2.06 o 
  -8   0  13       19.74       21.00      2.55 o 
  -7   0  13       10.88       12.32      1.76 o 
  -6   0  13       43.59       42.80      2.09 o 
  -5   0  13      112.34      112.17      3.01 o 
  -4   0  13      414.70      417.28      4.47 o 
  -3   0  13      121.12      116.98      2.44 o 
  -2   0  13       15.80       16.51      1.40 o 
  -1   0  13        9.97        9.66      1.20 o 
   0   0  13        1.94        2.67      1.37 o 
   1   0  13        3.22        3.88      1.37 o 
   2   0  13      117.18      118.54      3.68 o 
   3   0  13      299.21      291.38      5.59 o 
   4   0  13      305.14      284.89      7.29 o 
   5   0  13      617.80      619.86     11.18 o 
   6   0  13      139.78      126.27      5.83 o 
   7   0  13        0.60       -0.49      2.43 o 
   8   0  13      100.42       97.12      5.83 o 
  -9   1  13        6.68        7.50      2.10 o 
  -8   1  13       48.72       45.86      3.27 o 
  -7   1  13       18.04       15.61      1.97 o 
  -6   1  13       88.46       80.84      2.42 o 
  -5   1  13        5.29        4.59      1.29 o 
  -4   1  13      891.90      887.26      7.21 o 
  -3   1  13       10.78        9.40      1.53 o 
  -2   1  13       13.97       17.68      1.86 o 
  -1   1  13      305.26      303.44      4.47 o 
   0   1  13      129.02      139.66      3.25 o 
   1   1  13       98.63      101.32      3.09 o 
   2   1  13      177.51      175.94      4.40 o 
   3   1  13      407.60      391.06      6.07 o 
   4   1  13       17.18       12.14      2.50 o 
   5   1  13      109.54      115.36      3.78 o 
   6   1  13        8.16       14.08      3.40 o 
   7   1  13        0.33        1.94      2.91 o 
  -9   2  13       47.17       46.42      3.36 o 
  -8   2  13       16.59       16.53      4.00 o 
  -7   2  13       63.08       66.09      2.80 o 
  -6   2  13      745.22      727.41      7.46 o 
  -5   2  13        9.05        9.47      1.82 o 
  -4   2  13      685.46      678.49      6.27 o 
  -3   2  13      164.80      151.48      5.59 o 
  -2   2  13       26.03       27.55      2.78 o 
  -1   2  13      395.61      416.10      5.66 o 
   0   2  13      193.26      199.66      3.94 o 
   1   2  13      326.12      325.73      4.97 o 
   2   2  13      222.73      209.48      4.86 o 
   3   2  13       41.75       42.17      2.75 o 
   4   2  13       48.08       42.94      3.31 o 
   5   2  13        0.02        0.49      1.72 o 
   6   2  13       44.06       49.04      4.37 o 
   7   2  13       41.03       40.30      4.86 o 
  -8   3  13       77.98       74.85      3.29 o 
  -7   3  13      302.24      309.34      5.05 o 
  -6   3  13      190.99      188.33      4.64 o 
  -5   3  13      240.13      260.72      4.39 o 
  -4   3  13      103.18      110.89      4.31 o 
  -3   3  13       22.80       24.86      2.56 o 
  -2   3  13     1309.51     1230.02     13.88 o 
  -1   3  13      823.71      794.60     12.65 o 
   0   3  13      386.86      349.87      5.83 o 
   1   3  13      115.23      109.42      4.04 o 
   2   3  13      191.27      184.68      4.37 o 
   3   3  13       21.77       22.12      2.40 o 
   4   3  13        9.27       12.42      2.40 o 
   5   3  13        9.83       13.27      2.87 o 
   6   3  13      152.31      167.07      5.57 o 
  -8   4  13       92.70      101.63     18.28 o 
  -7   4  13       99.94       95.30      3.34 o 
  -6   4  13       49.11       41.44      2.61 o 
  -5   4  13       86.00       74.59      3.22 o 
  -4   4  13      170.90      158.57      4.43 o 
  -3   4  13       86.53       83.69      3.59 o 
  -2   4  13       94.70       78.70      4.31 o 
  -1   4  13       16.14       13.59      2.40 o 
   0   4  13       12.08        8.63      2.21 o 
   1   4  13        0.63        1.16      2.06 o 
   2   4  13        5.64        4.86      2.06 o 
   3   4  13      420.34      421.65     12.15 o 
   4   4  13       10.94       10.93      2.40 o 
   5   4  13        1.22        0.24      1.37 o 
   6   4  13      132.49      141.92      4.63 o 
  -8   5  13        0.06        1.14      1.76 o 
  -7   5  13       19.53       22.95      3.14 o 
  -6   5  13       18.89       20.09      2.70 o 
  -5   5  13       54.10       54.21      4.24 o 
  -4   5  13      125.27      136.52      5.12 o 
  -3   5  13      230.91      202.95      7.33 o 
  -2   5  13       48.60       39.66      3.25 o 
  -1   5  13       31.17       25.73      2.90 o 
   0   5  13      176.41      180.94      4.63 o 
   1   5  13       19.30       18.35      2.99 o 
   2   5  13      359.70      378.51      9.47 o 
   3   5  13        0.59        0.00      1.72 o 
   4   5  13        0.46        1.46      2.06 o 
   5   5  13        0.33       -0.08      1.98 o 
  -7   6  13       53.49       56.97      4.56 o 
  -6   6  13       41.24       40.76      3.94 o 
  -5   6  13       11.50        7.48      2.90 o 
  -4   6  13        1.69        0.00      1.52 o 
  -3   6  13       22.26       31.69      4.13 o 
  -2   6  13       46.88       37.64      4.86 o 
  -1   6  13       79.41       82.76      3.94 o 
   0   6  13       48.83       48.82      3.59 o 
   1   6  13      200.41      224.95      5.32 o 
   2   6  13       24.91       24.00      2.90 o 
   3   6  13        9.74        6.82      5.83 o 
  -5   7  13       10.38       12.27      3.81 o 
  -4   7  13       81.14       80.15      4.77 o 
  -3   7  13       47.97       61.09      4.28 o 
  -2   7  13        3.30        5.80      2.90 o 
  -1   7  13        6.53        8.43      2.90 o 
   0   7  13       23.39       21.31      3.25 o 
   1   7  13       36.04       41.49      3.59 o 
   2   7  13       12.85       11.09      8.74 o 
  -2   8  13       53.35       56.95      4.63 o 
  -2  -9  14       10.64       10.68      3.40 o 
  -1  -9  14        2.81        3.37      1.38 o 
   0  -9  14       79.49       77.17      2.92 o 
   1  -9  14       21.06       21.27      2.78 o 
   2  -9  14       16.14       10.04      6.80 o 
   3  -9  14       41.04       32.33     18.69 o 
   4  -9  14       17.62       17.35     10.68 o 
  -4  -8  14        0.57       -2.91      2.91 o 
  -3  -8  14       27.23       29.62      3.88 o 
  -2  -8  14       50.36       54.68      2.75 o 
  -1  -8  14       12.96        7.83      2.96 o 
   0  -8  14        2.40        2.08      1.27 o 
   1  -8  14        0.00        0.07      1.17 o 
   2  -8  14       95.32       91.59      3.59 o 
   3  -8  14        8.39        3.92      3.64 o 
   4  -8  14       18.93       16.72     11.65 o 
   5  -8  14        2.31        4.37      2.56 o 
   6  -8  14       24.36       24.84      3.73 o 
  -5  -7  14      178.66      168.53      6.80 o 
  -4  -7  14       30.63       29.62      3.88 o 
  -3  -7  14       24.88       23.79      5.34 o 
  -2  -7  14       14.66       11.01      4.38 o 
  -1  -7  14       36.38       32.51      2.43 o 
   0  -7  14       22.11       15.46      1.86 o 
   1  -7  14       45.75       54.38      2.68 o 
   2  -7  14       97.74      100.82      3.40 o 
   3  -7  14      158.01      153.89      4.42 o 
   4  -7  14       29.88       23.21      3.64 o 
   5  -7  14        4.58        4.79      2.56 o 
   6  -7  14        0.93       -0.19      2.21 o 
   7  -7  14        4.06        2.86      2.90 o 
  -6  -6  14        0.09        0.49      2.06 o 
  -5  -6  14      147.51      149.84      4.81 o 
  -4  -6  14        2.82        1.27      2.06 o 
  -3  -6  14       11.43       12.96      1.68 o 
  -2  -6  14      199.79      192.43      3.41 o 
  -1  -6  14        2.08        2.09      1.00 o 
   0  -6  14      175.43      170.48      2.68 o 
   1  -6  14       40.22       31.26      1.83 o 
   2  -6  14       35.92       35.85      1.81 o 
   3  -6  14      269.32      272.86      5.83 o 
   4  -6  14       48.59       52.55      3.38 o 
   5  -6  14      204.23      207.08     11.66 o 
   6  -6  14        1.31        0.49      2.42 o 
   7  -6  14       45.15       44.14      5.12 o 
  -6  -5  14      351.41      344.61     15.79 o 
  -5  -5  14        0.14        0.24      1.72 o 
  -4  -5  14        7.49        5.91      1.86 o 
  -3  -5  14       32.56       33.09      5.10 o 
  -2  -5  14      188.22      186.57      3.43 o 
  -1  -5  14      365.85      354.47      4.47 o 
   0  -5  14      295.28      307.93      3.94 o 
   1  -5  14        1.25        0.65      0.87 o 
   2  -5  14        2.69        2.43      0.87 o 
   3  -5  14        0.42       -0.49      0.87 o 
   4  -5  14        2.52        1.13      0.72 o 
   5  -5  14      143.79      150.76      4.77 o 
   6  -5  14        2.52        1.87      2.21 o 
   7  -5  14      524.59      561.01     10.45 o 
  -7  -4  14       17.01       25.25      7.28 o 
  -6  -4  14       82.65       81.58      5.34 o 
  -5  -4  14       12.23       12.33      2.91 o 
  -4  -4  14        1.33       -0.14      1.17 o 
  -3  -4  14        0.36        0.00      0.87 o 
  -2  -4  14       21.82       18.95      1.72 o 
  -1  -4  14       18.27       25.09      3.64 o 
   0  -4  14       81.22       81.44      2.21 o 
   1  -4  14       47.41       46.29      1.98 o 
   2  -4  14       55.44       54.95      2.21 o 
   3  -4  14       13.66       13.04      1.80 o 
   4  -4  14       81.25       77.36      2.19 o 
   5  -4  14        2.15        5.34      2.91 o 
   6  -4  14       85.94       94.65      4.42 o 
   7  -4  14      134.97      128.82      7.28 o 
   8  -4  14        1.84        1.91      2.56 o 
  -8  -3  14       14.14       15.54      4.37 o 
  -7  -3  14        2.50        3.40      5.34 o 
  -6  -3  14        0.58        1.23      0.95 o 
  -5  -3  14        1.36        1.68      0.95 o 
  -4  -3  14        6.42        7.70      1.52 o 
  -3  -3  14       31.02       30.38      1.78 o 
  -2  -3  14      641.45      647.01      5.75 o 
  -1  -3  14        3.14        3.07      1.12 o 
   0  -3  14      129.14      135.11      2.88 o 
   1  -3  14       81.03       93.97      4.86 o 
   2  -3  14       39.48       39.90      3.16 o 
   3  -3  14        0.11        2.37      1.52 o 
   4  -3  14        0.38        0.07      1.17 o 
   5  -3  14        0.07        0.16      0.49 o 
   6  -3  14       28.93       18.45      6.31 o 
   7  -3  14       70.77       73.21      5.37 o 
   8  -3  14       10.14        6.10      4.77 o 
  -8  -2  14        4.47        8.25      3.88 o 
  -7  -2  14      112.26      106.70      4.61 o 
  -6  -2  14       18.56       20.43      2.28 o 
  -5  -2  14       71.96       78.25      1.97 o 
  -4  -2  14       76.46       86.95      2.11 o 
  -3  -2  14       12.74       13.33      1.29 o 
  -2  -2  14       51.59       52.84      1.68 o 
  -1  -2  14        0.34       -0.49      0.84 o 
   0  -2  14      101.83       95.84      2.16 o 
   1  -2  14       43.57       45.92      1.96 o 
   2  -2  14      330.63      344.82      5.42 o 
   3  -2  14       11.12       11.17      1.30 o 
   4  -2  14      211.31      202.55      6.31 o 
   5  -2  14      311.76      320.16     11.17 o 
   6  -2  14        8.29       13.11      3.88 o 
   7  -2  14       96.23      103.92      6.31 o 
   8  -2  14      104.32      114.33      5.12 o 
  -8  -1  14      232.69      227.82     15.34 o 
  -7  -1  14       46.85       48.44      2.01 o 
  -6  -1  14        3.48        3.28      1.32 o 
  -5  -1  14        3.89        5.16      1.24 o 
  -4  -1  14       28.93       29.29      1.64 o 
  -3  -1  14       63.23       67.91      2.19 o 
  -2  -1  14        1.17        1.29      1.12 o 
  -1  -1  14      409.88      434.92      4.43 o 
   0  -1  14        1.30        1.87      1.38 o 
   1  -1  14      218.55      222.81      3.10 o 
   2  -1  14       86.28       91.30      3.09 o 
   3  -1  14        0.40        1.21      1.72 o 
   4  -1  14      272.32      260.39      7.29 o 
   5  -1  14       48.40       54.38      7.28 o 
   6  -1  14      209.86      212.26      7.29 o 
   7  -1  14       60.60       58.75      5.34 o 
   8  -1  14        0.01        0.49      2.91 o 
  -8   0  14       37.13       41.22      2.26 o 
  -7   0  14       32.46       33.98      1.97 o 
  -6   0  14      136.03      134.95      3.21 o 
  -5   0  14      598.61      609.07      6.05 o 
  -4   0  14        0.31       -0.44      1.00 o 
  -3   0  14       17.54       18.52      1.57 o 
  -2   0  14       73.13       73.66      2.14 o 
  -1   0  14       14.56       14.96      1.60 o 
   0   0  14      533.14      562.44     10.94 o 
   1   0  14      233.86      241.27      4.85 o 
   2   0  14       48.49       42.11      4.37 o 
   3   0  14      301.27      306.16      9.96 o 
   4   0  14      400.79      410.62      6.35 o 
   5   0  14      265.00      280.78     11.17 o 
   6   0  14        0.07       -0.49      2.43 o 
   7   0  14        2.73        0.49      2.91 o 
  -8   1  14        5.00        5.95      1.63 o 
  -7   1  14      124.89      119.89      3.06 o 
  -6   1  14      229.29      230.46      6.02 o 
  -5   1  14       25.06       24.03      2.04 o 
  -4   1  14        5.75        6.16      1.68 o 
  -3   1  14       42.93       39.23      2.31 o 
  -2   1  14       46.17       47.42      2.94 o 
  -1   1  14      140.03      149.31      4.86 o 
   0   1  14        2.22        2.21      1.52 o 
   1   1  14      220.11      228.94      5.12 o 
   2   1  14        0.55       -0.14      1.17 o 
   3   1  14      324.46      318.18     13.36 o 
   4   1  14       93.30       93.03      4.86 o 
   5   1  14      206.92      212.83      4.97 o 
   6   1  14       19.98       28.65      4.37 o 
   7   1  14        0.73        1.94      2.91 o 
  -8   2  14        8.57        5.22      2.89 o 
  -7   2  14       81.35       78.23      3.56 o 
  -6   2  14       10.40       12.85      2.04 o 
  -5   2  14      114.25      111.42      2.98 o 
  -4   2  14       95.22      105.51      2.89 o 
  -3   2  14      390.10      390.08      7.53 o 
  -2   2  14      393.94      398.74     10.21 o 
  -1   2  14        8.35        7.68      1.94 o 
   0   2  14       33.23       36.41      2.56 o 
   1   2  14       59.52       63.26      4.81 o 
   2   2  14      592.19      566.25      8.41 o 
   3   2  14      171.23      160.65      5.12 o 
   4   2  14        3.00        1.59      1.86 o 
   5   2  14       37.08       39.43      3.64 o 
   6   2  14       14.33       14.08      6.31 o 
  -8   3  14      211.82      207.12      4.64 o 
  -7   3  14       32.19       32.30      3.09 o 
  -6   3  14        6.03        2.85      1.96 o 
  -5   3  14       49.44       44.97      3.29 o 
  -4   3  14      189.78      198.68      4.63 o 
  -3   3  14       24.49       24.42      2.56 o 
  -2   3  14      724.81      703.21      8.58 o 
  -1   3  14      230.29      224.13      4.63 o 
   0   3  14       32.75       35.34      5.10 o 
   1   3  14       75.71       81.66      4.12 o 
   2   3  14        5.42        6.31      2.06 o 
   3   3  14      186.44      201.00     10.44 o 
   4   3  14        3.51        2.18      2.06 o 
   5   3  14        7.37        5.10      2.40 o 
   6   3  14        7.48        2.91      2.91 o 
  -7   4  14       11.94       11.62      4.01 o 
  -6   4  14        0.02        0.03      1.20 o 
  -5   4  14       11.37       14.62      2.21 o 
  -4   4  14        1.24        6.50      2.21 o 
  -3   4  14       57.91       64.44      3.88 o 
  -2   4  14      113.16      108.07      3.94 o 
  -1   4  14       82.95       71.29      3.59 o 
   0   4  14        0.90        1.72      1.86 o 
   1   4  14      202.22      182.52      8.99 o 
   2   4  14        6.56       11.64      2.56 o 
   3   4  14      127.11      137.68      5.83 o 
   4   4  14       21.22       24.09      3.09 o 
   5   4  14       24.21       19.03     13.59 o 
  -7   5  14       16.66       13.20      4.90 o 
  -6   5  14       40.10       31.81      3.07 o 
  -5   5  14       75.88       74.96      4.13 o 
  -4   5  14       55.14       59.92      4.66 o 
  -3   5  14       11.66       15.02      3.37 o 
  -2   5  14       19.32       20.46      2.90 o 
  -1   5  14       60.95       65.03      4.40 o 
   0   5  14      127.13      104.87      4.28 o 
   1   5  14       89.42       94.65      3.94 o 
   2   5  14       37.06       51.69      7.77 o 
   3   5  14        7.59        8.03      2.56 o 
   4   5  14        8.05       10.65      8.25 o 
  -6   6  14        3.73        3.55      2.21 o 
  -5   6  14        2.54        0.63      2.21 o 
  -4   6  14      153.82      149.98      5.46 o 
  -3   6  14       18.17       17.75      3.25 o 
  -2   6  14       25.13       28.11      5.46 o 
  -1   6  14        6.64        3.43      2.56 o 
   0   6  14      110.85      104.26      8.26 o 
   1   6  14      106.14      110.74      4.63 o 
   2   6  14        3.36        6.86      2.56 o 
  -4   7  14       19.33       18.06      3.73 o 
  -3   7  14        2.34        3.28      2.90 o 
  -2   7  14        3.48        2.43      3.14 o 
  -1   7  14      114.49      123.84      5.12 o 
   0   7  14        0.43        0.75      2.21 o 
  -1  -9  15       12.46        9.71      2.91 o 
   0  -9  15        5.20        4.33      1.86 o 
   1  -9  15       77.31       54.31     25.98 o 
   2  -9  15        4.40        3.17      3.40 o 
   3  -9  15      307.16      301.79      7.53 o 
  -3  -8  15       74.94       71.86      5.34 o 
  -2  -8  15       67.39       66.04      4.37 o 
  -1  -8  15        0.93        0.53      1.00 o 
   0  -8  15        3.98        1.54      1.86 o 
   1  -8  15      149.36      148.29      4.66 o 
   2  -8  15      247.20      214.54      4.97 o 
   3  -8  15      385.46      378.05      6.85 o 
   4  -8  15        8.34        4.63      3.88 o 
   5  -8  15      113.09      110.79      5.12 o 
  -4  -7  15       49.89       51.47      4.86 o 
  -3  -7  15       13.24       13.13      2.40 o 
  -2  -7  15       16.28        9.71      3.78 o 
  -1  -7  15      223.84      194.59      3.06 o 
   0  -7  15      464.13      446.14     13.61 o 
   1  -7  15      270.65      248.67      4.77 o 
   2  -7  15      201.62      195.04      4.63 o 
   3  -7  15       94.74       75.71     44.68 o 
   4  -7  15       25.07       19.90      3.03 o 
   5  -7  15        8.99        8.08      2.90 o 
   6  -7  15        4.48        4.77      3.37 o 
  -5  -6  15       11.28        8.84      2.56 o 
  -4  -6  15      175.85      180.67      6.80 o 
  -3  -6  15        3.64        3.70      1.79 o 
  -2  -6  15       52.13       43.73      2.18 o 
  -1  -6  15        8.85        9.34      1.40 o 
   0  -6  15      372.12      367.84      4.19 o 
   1  -6  15        6.32        7.47      1.35 o 
   2  -6  15       42.26       40.61      1.99 o 
   3  -6  15       21.60       14.45      3.00 o 
   4  -6  15       62.40       54.20     16.27 o 
   5  -6  15        6.11        8.40      2.90 o 
   6  -6  15      190.13      185.77      6.75 o 
  -6  -5  15      139.10      132.09      6.80 o 
  -5  -5  15       12.08       12.14      5.83 o 
  -4  -5  15      214.81      206.43      8.74 o 
  -3  -5  15        6.50        7.44      1.62 o 
  -2  -5  15        0.86        1.25      1.46 o 
  -1  -5  15        1.02        0.73      1.21 o 
   0  -5  15       38.93       37.44      2.06 o 
   1  -5  15        2.48        1.80      1.17 o 
   2  -5  15       59.14       53.71      2.19 o 
   3  -5  15       68.13       66.83      4.13 o 
   4  -5  15       33.83       36.65     10.92 o 
   5  -5  15        4.60        4.11      2.56 o 
   6  -5  15      156.62      168.16      7.53 o 
   7  -5  15       15.83       16.48      3.73 o 
  -7  -4  15        0.02        0.00      2.91 o 
  -6  -4  15       23.67       21.36      4.37 o 
  -5  -4  15        2.82        2.43      1.30 o 
  -4  -4  15        4.42        3.64      2.06 o 
  -3  -4  15       44.90       43.00      3.40 o 
  -2  -4  15       71.37       69.06      2.56 o 
  -1  -4  15       37.44       39.34      2.06 o 
   0  -4  15       82.20       82.83      2.94 o 
   1  -4  15        1.37        1.31      1.34 o 
   2  -4  15        1.26        1.78      1.52 o 
   3  -4  15      143.13      142.54      3.23 o 
   4  -4  15        4.78        5.96      0.92 o 
   5  -4  15       57.45       58.27      7.77 o 
   6  -4  15       17.64       20.79      3.38 o 
   7  -4  15       61.02       55.05      5.34 o 
  -7  -3  15       21.92       23.79      4.86 o 
  -6  -3  15      106.92       99.63      3.30 o 
  -5  -3  15       54.77       54.78      1.90 o 
  -4  -3  15        0.10        0.45      1.29 o 
  -3  -3  15      482.41      486.56      9.04 o 
  -2  -3  15       16.78       18.23      1.48 o 
  -1  -3  15       17.39       18.66      2.24 o 
   0  -3  15        4.71        5.44      1.29 o 
   1  -3  15       18.05       19.47      2.06 o 
   2  -3  15      129.52      144.07      3.11 o 
   3  -3  15       39.72       39.91      1.74 o 
   4  -3  15        1.02        0.66      1.36 o 
   5  -3  15       21.19       17.06      4.37 o 
   6  -3  15        0.35        1.46      2.91 o 
   7  -3  15        7.41        5.31      2.90 o 
  -7  -2  15       19.25       19.04      3.40 o 
  -6  -2  15      396.69      402.30      6.65 o 
  -5  -2  15       51.23       51.60      2.89 o 
  -4  -2  15      584.21      595.99      5.93 o 
  -3  -2  15       33.55       31.10      1.76 o 
  -2  -2  15      293.77      289.34      4.29 o 
  -1  -2  15       95.43      100.04      2.14 o 
   0  -2  15        0.38        0.29      1.00 o 
   1  -2  15       81.81       82.94      2.52 o 
   2  -2  15      151.79      152.08      2.88 o 
   3  -2  15      317.53      336.25      8.02 o 
   4  -2  15      249.91      262.24      5.83 o 
   5  -2  15       10.85        7.32      1.34 o 
   6  -2  15       84.90       85.46      5.83 o 
   7  -2  15       27.39       23.79      4.86 o 
  -8  -1  15       31.66       25.72      6.07 o 
  -7  -1  15       65.46       65.44      2.66 o 
  -6  -1  15       79.65       80.08      2.94 o 
  -5  -1  15       10.45        9.98      1.53 o 
  -4  -1  15        9.85       10.42      1.57 o 
  -3  -1  15        3.91        5.49      1.76 o 
  -2  -1  15      138.78      151.57      2.80 o 
  -1  -1  15        5.79        5.78      1.59 o 
   0  -1  15      139.88      140.44      2.77 o 
   1  -1  15      150.71      153.21      2.71 o 
   2  -1  15        0.06       -0.24      1.37 o 
   3  -1  15        0.30        0.97      1.72 o 
   4  -1  15        7.75        8.74      3.40 o 
   5  -1  15       23.56       16.99      3.88 o 
   6  -1  15        0.70        0.49      2.43 o 
   7  -1  15        4.65        2.91      3.40 o 
  -8   0  15       57.87       55.83      2.60 o 
  -7   0  15      144.14      125.77      4.37 o 
  -6   0  15      213.80      213.79      3.69 o 
  -5   0  15       83.39       82.62      3.15 o 
  -4   0  15       10.92       11.65      1.72 o 
  -3   0  15       25.08       28.43      2.15 o 
  -2   0  15       75.57       75.86      2.33 o 
  -1   0  15        1.45        2.69      1.29 o 
   0   0  15        0.30        0.12      1.46 o 
   1   0  15       57.46       56.86      3.64 o 
   2   0  15       33.99       38.84      2.75 o 
   3   0  15        0.32        0.27      1.52 o 
   4   0  15        0.12        1.21      1.72 o 
   5   0  15      110.64      126.26      6.31 o 
   6   0  15      260.66      260.36      8.74 o 
   7   0  15        0.14       -1.46      3.40 o 
  -8   1  15       35.11       37.33      2.55 o 
  -7   1  15       37.76       36.41      4.35 o 
  -6   1  15       24.79       23.65      2.14 o 
  -5   1  15       38.88       37.25      3.42 o 
  -4   1  15       23.80       23.80      2.19 o 
  -3   1  15      184.41      186.11      3.66 o 
  -2   1  15      119.54      121.39      3.14 o 
  -1   1  15       28.02       23.63      2.94 o 
   0   1  15       25.92       30.84      4.13 o 
   1   1  15      217.01      222.13      5.47 o 
   2   1  15      228.53      229.52      6.07 o 
   3   1  15       44.96       40.09      3.09 o 
   4   1  15       78.33       83.24      6.07 o 
   5   1  15        0.22       -0.49      1.94 o 
   6   1  15        0.02       -0.97      2.91 o 
  -8   2  15       28.70       24.43      8.32 o 
  -7   2  15       22.35       13.95      7.24 o 
  -6   2  15       27.81       25.70      2.52 o 
  -5   2  15        5.32        6.75      2.01 o 
  -4   2  15      143.06      147.13      3.62 o 
  -3   2  15       96.63      100.60      2.89 o 
  -2   2  15        3.13        4.56      2.42 o 
  -1   2  15      357.89      361.23      6.07 o 
   0   2  15      429.65      416.65      8.99 o 
   1   2  15      402.80      408.69      6.53 o 
   2   2  15        1.62        2.91      2.06 o 
   3   2  15      294.16      291.95     11.66 o 
   4   2  15       53.31       59.92      3.78 o 
   5   2  15      214.74      202.96      9.23 o 
   6   2  15        5.68        2.91      3.40 o 
  -7   3  15        1.38       -0.35      1.82 o 
  -6   3  15       71.61       70.67      3.43 o 
  -5   3  15       57.48       53.66      2.89 o 
  -4   3  15       18.36       21.33      2.33 o 
  -3   3  15       22.53       23.46      2.90 o 
  -2   3  15        0.55        0.49      1.72 o 
  -1   3  15      365.50      364.03      6.35 o 
   0   3  15      575.17      533.64     17.74 o 
   1   3  15      200.62      202.41      6.07 o 
   2   3  15       13.82       18.37      2.75 o 
   3   3  15      105.25      116.16      4.86 o 
   4   3  15        2.81        4.61      2.40 o 
   5   3  15       17.39       22.09      3.09 o 
  -7   4  15       55.58       63.50      3.34 o 
  -6   4  15       79.09       79.86      6.07 o 
  -5   4  15       77.94       76.39      3.26 o 
  -4   4  15       85.12       93.28      4.42 o 
  -3   4  15        0.48        1.31      2.21 o 
  -2   4  15       32.66       32.44      4.61 o 
  -1   4  15      612.68      622.10     18.96 o 
   0   4  15       66.26       67.78      3.78 o 
   1   4  15        1.05        5.34      2.40 o 
   2   4  15        5.86        2.54      2.21 o 
   3   4  15       23.94       31.08      3.88 o 
   4   4  15       23.95       26.56      4.04 o 
  -6   5  15        9.09        6.15      2.24 o 
  -5   5  15       44.85       33.01      4.40 o 
  -4   5  15       19.52       20.03      3.38 o 
  -3   5  15       55.69       56.57      4.62 o 
  -2   5  15       15.92       16.41      3.03 o 
  -1   5  15       19.53       18.37      3.25 o 
   0   5  15        1.66       -0.31      1.86 o 
   1   5  15       12.50       12.43      2.90 o 
   2   5  15       19.40       14.57      3.09 o 
   3   5  15        1.43        2.91      2.40 o 
  -5   6  15        0.27       -2.88      2.90 o 
  -4   6  15       59.71       57.53      4.42 o 
  -3   6  15      124.60      130.41      6.64 o 
  -2   6  15       50.62       54.69      4.28 o 
  -1   6  15       32.79       33.60      3.73 o 
   0   6  15       30.49       38.68      3.94 o 
   1   6  15        3.58        2.56      2.87 o 
  -1  -8  16        0.01        0.49      1.37 o 
   0  -8  16      302.28      268.64      4.97 o 
   1  -8  16       45.84       33.23      3.37 o 
   2  -8  16       40.60       23.06     14.81 o 
   3  -8  16        1.68        1.21      2.50 o 
   4  -8  16        1.66        3.17      3.88 o 
  -3  -7  16        5.31        3.40      2.91 o 
  -2  -7  16       62.80       56.03      2.35 o 
  -1  -7  16      160.88      136.93      2.89 o 
   0  -7  16        3.89        2.74      1.38 o 
   1  -7  16       84.53       82.79      4.20 o 
   2  -7  16       46.82       41.21     24.03 o 
   3  -7  16        0.16        2.05      2.21 o 
   4  -7  16       86.93       81.30      5.06 o 
   5  -7  16        1.93        3.30      3.14 o 
  -4  -6  16       64.28       66.52      5.34 o 
  -3  -6  16        3.57        1.36      1.05 o 
  -2  -6  16       31.03       31.68      2.61 o 
  -1  -6  16       20.96       11.43      3.94 o 
   0  -6  16       74.68       72.02      3.14 o 
   1  -6  16       35.78       35.60      3.16 o 
   2  -6  16       87.59       86.88      2.30 o 
   3  -6  16        5.41        8.71      3.14 o 
   4  -6  16        5.85        5.92      2.99 o 
   5  -6  16        2.89        3.76      2.68 o 
   6  -6  16        0.19       -1.26      2.56 o 
  -5  -5  16      212.51      227.79      7.77 o 
  -4  -5  16       16.20       12.92      2.40 o 
  -3  -5  16       20.57       16.93      2.21 o 
  -2  -5  16        1.36       -0.24      1.03 o 
  -1  -5  16       13.41       10.20      1.72 o 
   0  -5  16       35.50       32.10      4.61 o 
   1  -5  16        0.08       -0.29      1.62 o 
   2  -5  16       66.69       66.96      2.42 o 
   3  -5  16      131.71      122.39      9.71 o 
   4  -5  16       81.14       80.61      5.34 o 
   5  -5  16       16.71       20.15      4.20 o 
   6  -5  16      246.52      255.23      7.94 o 
  -6  -4  16        1.09        1.46      3.40 o 
  -5  -4  16        3.45        3.40      1.62 o 
  -4  -4  16       10.65        9.94      2.78 o 
  -3  -4  16       37.05       37.97      9.23 o 
  -2  -4  16        2.40        2.37      1.52 o 
  -1  -4  16       17.13       14.63      1.72 o 
   0  -4  16        2.40        1.46      1.17 o 
   1  -4  16       13.29       12.53      2.21 o 
   2  -4  16       16.24       16.51      2.21 o 
   3  -4  16        0.75        0.49      1.52 o 
   4  -4  16      139.42      139.71      5.58 o 
   5  -4  16       25.61       25.25      4.86 o 
   6  -4  16        0.32        1.65      2.56 o 
  -6  -3  16        6.85        3.37      2.67 o 
  -5  -3  16       17.76       14.54      1.82 o 
  -4  -3  16        1.60        0.60      1.48 o 
  -3  -3  16      187.98      185.04      3.06 o 
  -2  -3  16      117.13      115.55      2.52 o 
  -1  -3  16       67.54       70.41      2.77 o 
   0  -3  16        6.53        8.16      1.29 o 
   1  -3  16      223.30      224.90      4.47 o 
   2  -3  16       15.17       14.27      1.69 o 
   3  -3  16       76.65       81.03      5.10 o 
   4  -3  16       84.66       88.38      2.56 o 
   5  -3  16      340.42      351.26      9.72 o 
   6  -3  16      159.16      161.24      7.77 o 
  -7  -2  16        0.97        1.50      1.69 o 
  -6  -2  16       20.77       19.87      2.20 o 
  -5  -2  16       27.68       30.01      1.86 o 
  -4  -2  16       76.36       76.90      2.39 o 
  -3  -2  16        9.51        8.13      1.48 o 
  -2  -2  16        0.00        0.00      0.84 o 
  -1  -2  16      238.49      252.01      4.03 o 
   0  -2  16       51.42       43.87      3.47 o 
   1  -2  16        2.77        0.75      1.43 o 
   2  -2  16      117.04      115.70      2.66 o 
   3  -2  16       30.45       32.14      2.06 o 
   4  -2  16       16.70       19.83      1.94 o 
   5  -2  16      102.46       99.90      2.65 o 
   6  -2  16       18.46       21.36      4.37 o 
  -7  -1  16        1.07        1.55      1.51 o 
  -6  -1  16       69.17       72.62      2.91 o 
  -5  -1  16       25.71       22.72      2.38 o 
  -4  -1  16      194.17      198.82      3.75 o 
  -3  -1  16       49.93       57.25      2.14 o 
  -2  -1  16        3.86        4.00      1.57 o 
  -1  -1  16       28.76       29.13      3.32 o 
   0  -1  16       78.44       82.42      2.29 o 
   1  -1  16       96.63      100.00      2.80 o 
   2  -1  16       14.28       11.86      1.76 o 
   3  -1  16       30.86       32.33      3.09 o 
   4  -1  16       82.31       80.12      5.83 o 
   5  -1  16       82.15       78.18      8.74 o 
   6  -1  16       38.54       33.99      4.86 o 
  -7   0  16       92.75       98.25      3.56 o 
  -6   0  16        6.64        6.46      1.76 o 
  -5   0  16        2.30        3.20      1.62 o 
  -4   0  16        4.56        5.83      1.72 o 
  -3   0  16      235.05      236.97      3.73 o 
  -2   0  16        5.07        6.39      1.68 o 
  -1   0  16       94.20       99.93      2.70 o 
   0   0  16      112.98      109.65     11.81 o 
   1   0  16        7.65        8.74      2.78 o 
   2   0  16        3.93        4.55      2.50 o 
   3   0  16      359.16      344.64      7.29 o 
   4   0  16      246.07      240.56     11.90 o 
   5   0  16      147.44      132.58      6.80 o 
   6   0  16       21.23       12.62      4.37 o 
  -7   1  16       16.41       11.61      4.24 o 
  -6   1  16        1.36        1.65      1.62 o 
  -5   1  16       88.33       87.31      2.98 o 
  -4   1  16      314.67      338.87      5.44 o 
  -3   1  16      156.33      161.22      3.45 o 
  -2   1  16       16.06       15.44      1.85 o 
  -1   1  16        0.15        1.46      1.86 o 
   0   1  16       73.28       77.06      3.43 o 
   1   1  16      371.61      374.65      9.47 o 
   2   1  16       76.53       86.87      4.48 o 
   3   1  16       74.64       74.01      4.48 o 
   4   1  16       79.40       79.10      4.85 o 
   5   1  16       53.68       47.89      5.10 o 
  -7   2  16        2.43        2.17      1.92 o 
  -6   2  16       14.86       11.10      4.82 o 
  -5   2  16       75.84       84.62      3.98 o 
  -4   2  16      451.65      444.28      6.85 o 
  -3   2  16       71.70       74.44      3.17 o 
  -2   2  16      553.67      562.58      7.73 o 
  -1   2  16      126.55      129.31      9.23 o 
   0   2  16       65.45       58.88      3.59 o 
   1   2  16        0.10       -0.49      1.72 o 
   2   2  16      108.64       94.73      4.12 o 
   3   2  16        1.64        2.67      2.40 o 
   4   2  16       15.65       13.85      3.68 o 
   5   2  16        1.93        3.50      2.56 o 
  -6   3  16        2.55        3.42      2.15 o 
  -5   3  16      383.58      394.17      5.70 o 
  -4   3  16        5.83        5.78      2.04 o 
  -3   3  16      176.86      162.80      8.74 o 
  -2   3  16       11.60       14.43      2.75 o 
  -1   3  16       35.59       34.85      3.25 o 
   0   3  16       25.31       25.12      3.75 o 
   1   3  16       47.50       53.81      3.88 o 
   2   3  16        7.71        7.77      2.75 o 
   3   3  16      121.82      118.33      5.57 o 
   4   3  16        0.00        0.79      2.50 o 
  -6   4  16       35.92       42.01      3.94 o 
  -5   4  16        1.85        5.83      2.24 o 
  -4   4  16      131.82      142.50      5.12 o 
  -3   4  16      172.63      175.94      5.46 o 
  -2   4  16        0.14       -2.40      2.40 o 
  -1   4  16       13.42       10.51      2.90 o 
   0   4  16       91.07      104.72      6.84 o 
   1   4  16       38.87       33.22      3.59 o 
   2   4  16       39.11       31.34      3.59 o 
   3   4  16       15.34       14.77      3.25 o 
  -5   5  16       34.08       33.59      3.06 o 
  -4   5  16       53.02       65.27      4.42 o 
  -3   5  16        0.13        2.91      2.56 o 
  -2   5  16        3.62        1.52      2.67 o 
  -1   5  16        8.06        6.80      3.59 o 
   0   5  16       60.54       52.83      3.94 o 
   1   5  16       11.94       15.60      3.25 o 
   2   5  16       33.51       29.62      3.78 o 
  -2   6  16        5.49       14.64      3.59 o 
  -1   6  16       41.77       53.41      6.31 o 
   0  -8  17       24.97       19.03     11.90 o 
   1  -8  17      144.62      155.52      4.63 o 
   2  -8  17       14.88        4.69      4.86 o 
  -2  -7  17        0.41        0.57      1.38 o 
  -1  -7  17      108.89      106.93      3.22 o 
   0  -7  17       24.47       17.84      5.64 o 
   1  -7  17        3.10        0.52      1.35 o 
   2  -7  17        6.92        5.44      5.10 o 
   3  -7  17      242.97      248.56      7.77 o 
   4  -7  17        6.34        9.22      3.03 o 
  -4  -6  17       33.63       33.02      4.86 o 
  -3  -6  17       39.80       44.33      4.37 o 
  -2  -6  17      149.41      145.66      4.25 o 
  -1  -6  17        0.40        1.21      1.37 o 
   0  -6  17       31.78       24.97     14.81 o 
   1  -6  17       15.93        5.18      4.20 o 
   2  -6  17       16.08       -0.71      1.86 o 
   3  -6  17        0.61        1.23      2.21 o 
   4  -6  17       50.76       45.93      4.08 o 
   5  -6  17        3.13        3.61      3.50 o 
  -4  -5  17       14.26       14.57      3.64 o 
  -3  -5  17        0.46        1.73      1.94 o 
  -2  -5  17       33.19       30.23      4.37 o 
  -1  -5  17       11.11       10.20      2.06 o 
   0  -5  17      115.62      122.63      4.08 o 
   1  -5  17        3.87        1.21      1.72 o 
   2  -5  17        0.69        0.49      1.72 o 
   3  -5  17        1.19        0.42      1.25 o 
   4  -5  17      243.96      240.92      8.26 o 
   5  -5  17      111.16      129.11      5.46 o 
  -5  -4  17        0.07        0.00      1.17 o 
  -4  -4  17       73.27       71.71     10.20 o 
  -3  -4  17       13.15       13.71      2.68 o 
  -2  -4  17       29.39       33.62      3.16 o 
  -1  -4  17       20.56       18.21      2.06 o 
   0  -4  17       32.01       22.40     13.11 o 
   1  -4  17        0.55        0.73      1.72 o 
   2  -4  17      248.18      242.62      4.97 o 
   3  -4  17      104.59       96.26      3.50 o 
   4  -4  17        3.47        1.94      2.91 o 
   5  -4  17      131.28      136.46      7.28 o 
   6  -4  17        0.22        0.43      3.03 o 
  -6  -3  17        0.87       -3.88      5.34 o 
  -5  -3  17       28.16       29.42      2.47 o 
  -4  -3  17        7.38        5.43      1.48 o 
  -3  -3  17       11.70       11.47      1.63 o 
  -2  -3  17        5.69        5.55      1.57 o 
  -1  -3  17      228.14      227.65      3.54 o 
   0  -3  17       15.12       15.55      5.03 o 
   1  -3  17       62.95       61.25      2.68 o 
   2  -3  17      166.44      165.13      3.95 o 
   3  -3  17       25.37       27.55      2.12 o 
   4  -3  17      123.53      128.44      3.04 o 
   5  -3  17        9.56        8.74      4.37 o 
   6  -3  17       49.84       45.16      5.83 o 
  -6  -2  17       44.37       42.86      5.12 o 
  -5  -2  17       88.92       86.09      2.67 o 
  -4  -2  17        4.76        1.83      1.29 o 
  -3  -2  17      289.86      282.35      4.38 o 
  -2  -2  17       11.65       12.16      1.68 o 
  -1  -2  17        0.75        2.24      1.76 o 
   0  -2  17        4.35        3.30      1.53 o 
   1  -2  17       71.68       82.15      2.62 o 
   2  -2  17       10.84       11.04      1.96 o 
   3  -2  17       56.74       57.62      3.88 o 
   4  -2  17      213.43      214.18      3.81 o 
   5  -2  17      238.34      244.32      8.74 o 
   6  -2  17      148.64      138.41      7.77 o 
  -6  -1  17       17.81       16.45      2.78 o 
  -5  -1  17       31.51       30.96      4.21 o 
  -4  -1  17       94.84       94.33      2.78 o 
  -3  -1  17      152.35      152.68      3.26 o 
  -2  -1  17        2.03        2.91      1.86 o 
  -1  -1  17      234.15      244.24      4.18 o 
   0  -1  17        0.41        0.57      1.41 o 
   1  -1  17       14.18       14.40      2.04 o 
   2  -1  17      264.28      272.31      4.30 o 
   3  -1  17      132.63      123.62      4.46 o 
   4  -1  17       26.33       27.68      4.86 o 
   5  -1  17       53.96       58.27      5.83 o 
  -6   0  17      256.71      246.87      5.19 o 
  -5   0  17       79.28       80.53      3.18 o 
  -4   0  17       99.85       99.39      2.98 o 
  -3   0  17      219.65      227.61      3.93 o 
  -2   0  17        2.44        2.23      1.48 o 
  -1   0  17      170.86      175.51      4.41 o 
   0   0  17      140.31      148.65      3.34 o 
   1   0  17      140.18      149.28      5.29 o 
   2   0  17       38.14       42.88      4.04 o 
   3   0  17       47.49       48.30      4.86 o 
   4   0  17       30.72       31.57      3.43 o 
   5   0  17        1.64        2.43      3.40 o 
  -6   1  17       34.07       31.07      3.81 o 
  -5   1  17      146.96      150.15      4.56 o 
  -4   1  17        0.02        0.30      1.29 o 
  -3   1  17      111.20      113.93      3.55 o 
  -2   1  17      740.95      759.08      7.67 o 
  -1   1  17       61.82       59.72      3.59 o 
   0   1  17       82.35       79.40      3.78 o 
   1   1  17      153.28      138.66      4.46 o 
   2   1  17       11.92       15.71      2.90 o 
   3   1  17       33.25       33.99      3.43 o 
   4   1  17       30.65       35.99      3.78 o 
   5   1  17       88.30       88.38      6.80 o 
  -6   2  17      122.18      123.44      4.26 o 
  -5   2  17        4.69        2.61      1.85 o 
  -4   2  17       90.45       85.85      3.62 o 
  -3   2  17        9.66        9.43      2.25 o 
  -2   2  17      230.38      230.13      6.18 o 
  -1   2  17        0.92        1.94      2.06 o 
   0   2  17        2.43        1.76      2.21 o 
   1   2  17       10.61       11.79      3.31 o 
   2   2  17       21.48       21.89      3.25 o 
   3   2  17      235.28      236.88      6.00 o 
   4   2  17       57.33       51.06      4.12 o 
  -5   3  17        6.60        3.07      1.96 o 
  -4   3  17      138.04      148.90      4.01 o 
  -3   3  17       81.88       73.34      4.37 o 
  -2   3  17      109.97       98.07      4.61 o 
  -1   3  17        3.52        4.86      3.14 o 
   0   3  17       55.83       58.86      3.94 o 
   1   3  17       16.34       16.09      3.25 o 
   2   3  17       25.54       26.07      3.59 o 
   3   3  17       14.93       15.60      3.43 o 
  -5   4  17        8.57        6.53      2.55 o 
  -4   4  17        2.03        3.25      2.04 o 
  -3   4  17       81.39       78.16      4.63 o 
  -2   4  17        4.11        1.66      3.14 o 
  -1   4  17        0.97        2.30      2.56 o 
   0   4  17       30.22       26.38      4.18 o 
   1   4  17      126.28      151.77      5.49 o 
   2   4  17        0.44        0.49      3.43 o 
  -3   5  17      107.18      118.49      5.46 o 
  -2   5  17        4.26        6.26      3.25 o 
  -1   5  17        2.50        3.63      2.90 o 
   0  -7  18       87.02       94.50      3.06 o 
   1  -7  18        0.85        0.81      1.35 o 
   2  -7  18        8.95        0.66      1.86 o 
  -2  -6  18        0.83       -0.97      1.52 o 
  -1  -6  18       34.42       33.17      3.64 o 
   0  -6  18       22.55       17.98     12.14 o 
   1  -6  18       35.20       17.18     11.41 o 
   2  -6  18        2.59        0.34      1.48 o 
   3  -6  18        5.38        0.45      2.21 o 
  -3  -5  18        1.19        1.79      2.21 o 
  -2  -5  18      118.30      115.84      3.59 o 
  -1  -5  18       14.71        7.06      6.07 o 
   0  -5  18       53.42       36.16     22.58 o 
   1  -5  18        3.02        1.94      2.06 o 
   2  -5  18       16.68        7.98      6.55 o 
   3  -5  18       28.11       37.39      4.86 o 
   4  -5  18       23.67       21.85      4.86 o 
  -4  -4  18       35.14       35.62     11.17 o 
  -3  -4  18        1.81        2.30      1.86 o 
  -2  -4  18       79.91       82.10      3.75 o 
  -1  -4  18        5.91        4.19      3.40 o 
   0  -4  18        4.68        3.18      2.91 o 
   1  -4  18        4.31        2.18      2.06 o 
   2  -4  18       32.16       29.13      3.68 o 
   3  -4  18        2.33        0.26      1.86 o 
   4  -4  18        4.89        1.94      5.34 o 
   5  -4  18      356.17      371.17     11.17 o 
  -5  -3  18        4.45        3.68      1.76 o 
  -4  -3  18        0.40        2.83      1.48 o 
  -3  -3  18        0.95        0.31      1.20 o 
  -2  -3  18       49.94       49.28      4.06 o 
  -1  -3  18      104.38      103.60      3.26 o 
   0  -3  18       11.00       10.50      3.36 o 
   1  -3  18       58.53       58.25      3.40 o 
   2  -3  18       14.94       12.39      2.56 o 
   3  -3  18        0.68        1.64      1.46 o 
   4  -3  18        0.09       -2.91      3.40 o 
   5  -3  18        0.13        1.46      3.40 o 
  -5  -2  18      267.55      267.20      7.43 o 
  -4  -2  18      134.53      134.35      3.61 o 
  -3  -2  18        9.75        7.19      2.22 o 
  -2  -2  18       26.82       28.72      2.24 o 
  -1  -2  18       46.94       49.47      2.42 o 
   0  -2  18      235.79      244.20      3.86 o 
   1  -2  18       33.16       33.62      2.50 o 
   2  -2  18       10.77        9.36      1.82 o 
   3  -2  18      100.13      109.14      4.28 o 
   4  -2  18       50.27       48.65      2.61 o 
   5  -2  18      129.84      143.26     12.14 o 
  -5  -1  18        7.89        8.03      1.92 o 
  -4  -1  18       46.29       47.34      3.26 o 
  -3  -1  18       48.91       55.01      2.52 o 
  -2  -1  18        1.58        1.43      1.48 o 
  -1  -1  18      122.05      137.08      3.26 o 
   0  -1  18        0.19        0.22      1.29 o 
   1  -1  18        7.93        8.39      1.71 o 
   2  -1  18       10.34        9.63      2.11 o 
   3  -1  18       95.65       96.14      3.12 o 
   4  -1  18       16.47        8.97      6.55 o 
  -5   0  18      138.70      141.30      3.62 o 
  -4   0  18       71.84       85.79      3.86 o 
  -3   0  18      160.48      170.47      6.07 o 
  -2   0  18       59.90       65.20      3.22 o 
  -1   0  18       41.19       37.66      2.42 o 
   0   0  18        2.28        2.22      1.74 o 
   1   0  18       33.75       36.42      2.42 o 
   2   0  18       11.53        8.50      2.75 o 
   3   0  18      148.87      149.97      6.38 o 
   4   0  18       39.38       36.54      4.76 o 
  -5   1  18       70.30       69.03      3.26 o 
  -4   1  18      150.54      158.30      4.31 o 
  -3   1  18       20.69       24.05      3.27 o 
  -2   1  18      299.00      305.02      6.06 o 
  -1   1  18      397.33      396.35      7.25 o 
   0   1  18       19.62       18.50      3.09 o 
   1   1  18        0.29        1.21      2.06 o 
   2   1  18       22.23       20.44      3.43 o 
   3   1  18       39.89       33.02      3.78 o 
   4   1  18        0.23       -0.97      2.40 o 
  -5   2  18       46.80       42.12     12.16 o 
  -4   2  18       21.96       28.01      2.70 o 
  -3   2  18        2.66        2.64      2.01 o 
  -2   2  18      107.62      100.61      3.52 o 
  -1   2  18       66.19       63.93      4.76 o 
   0   2  18       17.46       18.31      3.25 o 
   1   2  18      173.68      171.49      6.47 o 
   2   2  18       32.13       38.38      3.78 o 
   3   2  18       23.90       22.60      5.66 o 
  -4   3  18        5.17        3.13      2.34 o 
  -3   3  18        0.29        0.16      1.40 o 
  -2   3  18       23.36       22.38      3.43 o 
  -1   3  18       20.00       22.67      4.18 o 
   0   3  18       80.04       79.77      4.63 o 
   1   3  18        9.86       10.94      3.25 o 
   2   3  18       45.26       52.74      4.28 o 
  -2   4  18       18.66       18.89      3.59 o 
  -1   4  18        0.20       -0.49      2.40 o 
   0  -6  19        8.04        2.91      2.67 o 
   1  -6  19        4.42        1.17      1.62 o 
  -2  -5  19        0.04        0.00      1.37 o 
  -1  -5  19        0.36        0.97      1.72 o 
   0  -5  19       12.43        4.16      4.86 o 
   1  -5  19        3.05        1.61      2.21 o 
   2  -5  19      130.90      141.72      5.66 o 
   3  -5  19        2.94        1.94      3.40 o 
  -3  -4  19        7.87        5.31      5.10 o 
  -2  -4  19       93.34       89.95      4.19 o 
  -1  -4  19       75.06       68.62     37.87 o 
   0  -4  19        8.18        3.07      2.67 o 
   1  -4  19        8.63        6.49      4.61 o 
   2  -4  19       55.78       39.56      6.07 o 
   3  -4  19      156.17      158.32     11.17 o 
  -4  -3  19        5.59        6.93      3.06 o 
  -3  -3  19       23.70       18.04      2.31 o 
  -2  -3  19       25.06       25.29      2.24 o 
  -1  -3  19        0.24        0.65      1.40 o 
   0  -3  19        7.91        5.28      2.30 o 
   1  -3  19       44.04       44.61      4.37 o 
   2  -3  19       14.78       15.84      2.64 o 
   3  -3  19        5.06        5.05      2.56 o 
   4  -3  19        8.30        5.83      4.37 o 
  -4  -2  19        1.48        0.03      1.20 o 
  -3  -2  19        6.68        4.29      1.90 o 
  -2  -2  19       13.75       12.52      2.57 o 
  -1  -2  19        1.40        1.49      2.06 o 
   0  -2  19        6.75        7.94      2.04 o 
   1  -2  19        1.85        1.82      1.76 o 
   2  -2  19        4.76        3.07      1.98 o 
   3  -2  19       37.04       40.47      2.87 o 
   4  -2  19        3.90        2.78      2.56 o 
  -4  -1  19        3.91        4.97      2.04 o 
  -3  -1  19       71.33       66.99      3.26 o 
  -2  -1  19       79.86       74.13      3.26 o 
  -1  -1  19       27.50       30.31      2.58 o 
   0  -1  19        1.37       -0.04      1.41 o 
   1  -1  19      151.04      151.48      4.31 o 
   2  -1  19       21.33       21.35      2.22 o 
   3  -1  19        3.87        6.19      2.01 o 
  -4   0  19        1.40        0.49      1.40 o 
  -3   0  19        0.29       -0.51      1.68 o 
  -2   0  19       59.10       62.75      4.37 o 
  -1   0  19      174.28      188.62      4.19 o 
   0   0  19      209.72      221.92      6.17 o 
   1   0  19       52.32       54.93      3.00 o 
   2   0  19        3.82        2.81      2.20 o 
   3   0  19      448.99      464.78      8.93 o 
  -4   1  19       35.07       38.00      2.98 o 
  -3   1  19       67.59       59.44      3.55 o 
  -2   1  19      120.02      126.64      3.91 o 
  -1   1  19      197.32      207.25      6.79 o 
   0   1  19      263.80      239.18     16.44 o 
   1   1  19      164.78      169.50      5.66 o 
   2   1  19       34.67       31.40      3.94 o 
  -3   2  19        2.75        4.03      2.04 o 
  -2   2  19       32.65       31.49      2.89 o 
  -1   2  19      207.84      213.95      7.77 o 
   0   2  19       73.01       70.36      5.57 o 
   1   2  19       37.41       33.98      3.94 o 
  -1  -4  20       51.51       51.15      4.61 o 
   0  -4  20       27.02       16.99     11.41 o 
   1  -4  20        4.98        3.03      2.18 o 
  -2  -3  20        1.43        1.46      1.68 o 
  -1  -3  20        5.78        6.80      1.85 o 
   0  -3  20       40.62       29.34     20.15 o 
   1  -3  20        0.02        0.10      1.62 o 
   2  -3  20       41.57       32.53      2.87 o 
  -2  -2  20       65.23       72.25      3.17 o 
  -1  -2  20       29.77       31.44      2.57 o 
   0  -2  20       49.25       49.82      4.62 o 
   1  -2  20       17.14       17.96      2.35 o 
   2  -2  20        8.93        7.77      3.09 o 
  -2  -1  20        0.45        0.11      1.48 o 
  -1  -1  20       28.65       24.95      3.02 o 
   0  -1  20       17.93       17.80      2.52 o 
   1  -1  20      146.80      153.69      4.57 o 
  -2   0  20      340.53      345.44     10.07 o 
  -1   0  20      177.70      183.57      5.62 o 
   0   0  20       31.38       26.44      2.64 o 
   1   0  20       21.63       17.00      2.83 o 
                                                 
